# Supplementary material for: An RNA modification enzyme directly senses reactive oxygen species for translational regulation in Enterococcus faecalis
Source: Nat Commun. 2023 Jul 11;14:4093. doi: 10.1038/s41467-023-39790-x (PMC10336011; doi:10.1038/s41467-023-39790-x)
Supplement: Supplementary file 3 — Source Data [file 41467_2023_39790_MOESM3_ESM.xlsx]

## Sheet: Fig1
Figure 1B		23S	0			10			30			100			200
		Ψ	1	1	1	0.992626	1.2594	0.949008	0.805615	1.10231	0.654137	0.821203	1.11488	0.832575	0.792714	1.13959	0.919812
		D	1	1	1	1.00261	1.21569	1.08244	0.913755	1.15059	0.794653	0.939103	1.21878	0.987783	0.91022	1.17627	1.04692
		m5C	1	1	1	1.30707	1.02514	0.774305	1.69258	1.27929	0.844926	1.47668	1.62079	0.994421	1.287	1.40735	1.22647
		Cm	1	1	1	1.12703	1.18591	1.02929	0.940481	1.0187	0.725374	0.889125	1.05099	0.868625	0.843511	1.06154	0.933924
		m7G	1	1	1	1.08593	1.22113	0.969514	0.896681	1.13553	0.676929	0.932458	1.2354	0.862231	0.894056	1.23222	0.933762
		m5U	1	1	1	1.16824	1.20555	1.05932	0.957972	1.07393	0.71363	0.942178	1.13241	0.865227	0.893708	1.08386	0.92878
		m3U	1	1	1	1.6082	0.97891	0.865532	1.59987	1.11247	0.788238	1.63294	1.56694	0.935627	1.36874	1.42791	1.08584
		m2A*	1	1	1	0.27138	0.459677	0.442423	0.142545	0.105995	0.115177	0.079386	0.142138	0.05534	0.087885	0.123175	0.076065
		m1G	1	1	1	1.04527	1.22673	1.21556	0.912805	1.17112	0.755596	0.919003	1.31488	0.961864	0.911247	1.2015	1.04095
		Gm	1	1	1	1.02846	1.2163	1.14332	0.921988	1.12182	0.740973	0.925413	1.21145	0.935082	0.876937	1.15541	1.02454
		m6A	1	1	1	0.954869	1.26479	0.901709	0.990598	1.31145	0.708241	1.00516	1.43562	0.943753	1.00104	1.31873	1.06611
		m2G	1	1	1	0.970748	1.21314	1.146	0.849266	1.12881	0.752418	0.898377	1.29356	0.922745	0.810178	1.15976	0.995693
		m6,6A	1	1	1	1.09954	0.657146	0.405657	0.961582	0.694448	0.279625	1.65317	0.72968	0.24111	1.3394	0.811732	0.245387
		m2,8A	1	1	1	1.11832	1.15643	1.26717	0.718139	0.918469	0.805089	0.813629	1.09987	0.893951	0.656782	0.982365	0.884415
Figure 1C		16S	0			10			30			100			200
		Y	1	1	1	1.00659	0.952256	1.31715	0.873132	1.02153	1.13819	0.893661	1.12177	1.3312	0.878918	0.913741	1.21351
		m5C	1	1	1	0.996514	1.06546	1.41137	0.865449	0.936416	1.18233	0.791202	0.992409	1.34298	0.797469	0.862766	1.23508
		m7G	1	1	1	0.995216	1.07257	1.27141	0.808669	0.934454	1.06581	0.859696	1.00903	1.23227	0.872291	0.926881	1.0006
		m3U	1	1	1	0.968286	1.09921	1.34155	0.663932	0.917984	1.05494	0.770329	0.994904	1.23296	0.786601	0.879902	0.888979
		m2G	1	1	1	1.06117	0.729214	1.32281	0.862469	0.899183	1.0978	0.826828	0.943631	1.32885	0.801078	0.899996	1.11767
		m6,6A	1	1	1	1.07145	0.876188	1.30002	0.83817	0.838995	1.07331	0.792663	0.906882	1.29496	0.800757	0.889112	1.11671
Figure 1D		tRNA	0			10			30			100			200
		D	1	1	1	1.02791	1.0638	0.933441	0.99822	1.04059	0.913055	1.02578	1.06082	0.909152	0.993951	1.01472	0.921231
		r-NA	1	1	1	0.843279	0.890882	0.85903	0.832689	0.694449	0.81519	0.654004	0.665725	0.633128	0.671273	0.561053	0.591059
		Ψ	1	1	1	0.917451	1.01462	1.14547	0.998072	1.02739	0.948426	0.961655	0.980871	0.971451	0.962908	0.993373	0.992042
		m1A	1	1	1	1.04527	1.21832	1.16586	1.0433	1.20045	1.12366	1.08692	1.25902	1.14806	1.03391	1.17235	1.13861
		Cm	1	1	1	0.825238	1.26383	1.36126	0.99359	1.18937	1.31826	0.927085	1.32819	1.35634	0.979945	1.2656	1.47479
		m7G	1	1	1	0.932056	1.02875	0.866794	1.00829	0.983034	0.852226	1.04095	1.06836	0.808998	1.05547	0.986926	0.846935
		m5U	1	1	1	0.891999	1.05215	0.895694	0.997331	0.978674	0.854695	0.872925	1.03006	0.729407	0.919661	0.955396	0.727803
		ho5U	1	1	1	0.912839	1.0629	0.898938	0.997656	0.958779	0.855265	0.870972	1.02438	0.729275	0.941147	0.949961	0.724165
		mo5U	1	1	1	1.03792	0.978879	0.737945	1.29482	1.03905	0.831746	1.21681	1.08766	0.84727	1.36674	1.07178	0.92341
		s2U	1	1	1	0.921994	1.09332	1.06078	1.19968	1.08115	1.02091	0.994152	1.09699	1.04649	1.10776	1.08103	1.09717
		k2C	1	1	1	0.793627	1.08464	1.12519	1.04906	1.06429	1.07416	0.800155	1.11692	1.08386	1.05887	1.01283	1.19073
		m2A*	1	1	1	0.234134	0.249344	0.231179	0.138795	0.081439	0.128881	0.070114	0.099083	0.085054	0.141478	0.09193	0.09503
		m1G	1	1	1	0.97381	1.05982	1.22447	0.928376	0.922104	1.17373	0.844042	1.03579	1.12311	0.858021	0.905631	1.15608
		Gm	1	1	1	0.540871	1.39389	0.980033	0.679425	1.87554	1.06087	0.449437	1.84604	1.53916	0.520401	1.05816	0.510725
		m6A	1	1	1	1.0208	0.850253	1.02378	0.976136	0.953122	0.990801	0.926678	0.82289	0.977336	0.942468	0.922914	1.04743
		ac4C	1	1	1	1.05929	0.812102	0.825591	1.00679	0.956082	0.797617	0.994588	0.834206	0.73442	0.990638	0.940146	0.826596
		ms2t6A	1	1	1	0.915895	0.772245	1.03746	1.04232	1.09746	1.05539	0.966936	0.760257	0.950847	1.0017	0.99805	1.24768
		m6,6A	1	1	1	0.976066	1.1558	1.48073	1.30374	1.47478	1.71891	1.4449	1.49376	1.6485	1.49151	0.778132	1.2173
		t6A	1	1	1	0.999454	0.764915	0.949417	1.10376	1.09715	0.946316	1.11491	0.847998	0.940603	1.10242	1.04819	1.0365
		m2,8A	1	1	1	1.33905	1.60846	0.87602	0.878852	1.5687	0.886022	1.33873	1.86714	0.636555	1.47856	1.1346	0.513648
		i6A	1	1	1	1.00823	0.981167	1.30473	1.12407	1.14817	1.34669	0.925687	0.892703	1.4156	1.03169	1.08327	1.553
Figure 1E			0			10			30			100			200
		23S	0.212	0.109	0.44	0.0575	0.05	0.195	0.0302	0.0115	0.0507	0.0168	0.0155	0.0244	0.0186	0.0134	0.0335
							p-value			p-value						p-value
		Dunnett's multiple comparisons test				0 vs 10	0.1491		0 vs 30	0.0291		0 vs 100	0.022		0 vs 200	0.0235
			0			10			30			100			200
Figure 1F		tRNA	0.46994	0.34281	0.95835	0.110029	0.0854777	0.22155	0.0652254	0.027918	0.123513	0.03295	0.033967	0.081512	0.0664863	0.0315145	0.0910718
							p-value			p-value						p-value
		Dunnett's multiple comparisons test				0 vs 10	0.0146		0 vs 30	0.0062		0 vs 100	0.0047		0 vs 200	0.0055
Figure 1F inset			Conc	Area
			5e-11	7512.93
			1e-10	6209.32
			5e-10	5501.57
			2.5e-09	5786.68
			5e-09	11675
			5e-08	88282.8

## Sheet: Fig2
Figure 2A		OG1RF 23S	Ctrl			0.1			0.2			0.3			0.5			1			0.8			1.6			8			16
		Ery	0.26	0.266814	0.446372	0.037673	0.179332	0.104508	0.022406	0.166554	0.09079	0.195558	0.035109	0.056345
		Spi													0.038932	0.054043	0.04928	0.060533	0.019983	0.052222
		Cam																			0.062164	0.051287	0.08025	0.067146	0.025749	0.062108
		Kan																									0.35947	0.203612	0.27502	0.353439	0.221886	0.251408
		Dunnett's multiple comparisons test	Summary	Adjusted P Value
		Ctrl vs. 0.1	**	0.0036
		Ctrl vs. 0.2	**	0.002
		Ctrl vs. 0.3	**	0.0022
		Ctrl vs. 0.5	***	0.0003
		Ctrl vs. 1	***	0.0003
		Ctrl vs. 0.8	***	0.0006
		Ctrl vs. 1.6	***	0.0003
		Ctrl vs. 8	ns	0.9518
		Ctrl vs. 16	ns	0.9273
Figure 2B		OG1RF tRNA	Ctrl			0.1			0.2			0.3			0.5			1			0.8			1.6			8			16
		Ctrl	0.246594	0.276434	0.18156
		Ery				0.026227	0.054131	0.08156	0.019329	0.050784	0.098709	0.093727	0.07756	0.011105
		Spi													0.072155	0.108833	0.104426	0.103056	0.029038	0.053688
		Cam																			0.104959	0.066926	0.118506	0.051782	0.085271	0.097764
		Kan																									0.125208	0.15124	0.288832	0.12614	0.127442	0.20106
		Dunnett's multiple comparisons test	Summary	Adjusted P Value
		Ctrl vs. 0.1	***	0.0005
		Ctrl vs. 0.2	***	0.0006
		Ctrl vs. 0.3	***	0.0007
		Ctrl vs. 0.5	**	0.0064
		Ctrl vs. 1	***	0.0008
		Ctrl vs. 0.8	**	0.0071
		Ctrl vs. 1.6	**	0.0022
		Ctrl vs. 8	ns	0.7282
		Ctrl vs. 16	ns	0.168
Figure 2C		V583 tRNA	Ctrl				10				30				100				1.6				3.2				51				102				0.2				0.4				0.2				0.4
			0.597564	0.437976	0.528984	0.715068
		Ery					0.0575	0.0511	0.1952		0.0302	0.0115	0.0507		0.0168	0.0155	0.0244
		Cam																	0.018792	0.019296	0.160776	0.174744	0.00185	0.002887	0.00774	0.005148
		Gen																									0.416772	0.37674	0.985896	0.893448	0.257076	0.243648	0.7776	0.729252
		Cip																																	0.776592	0.235836	0.505584	0.483912	0.338004	0.313344	0.512712	0.454752
		Amp																																									0.771912	0.702936	0.841104	0.213588	0.5616	0.443016	0.391248
		Dunnett's multiple comparisons test	Summary	Adjusted P Value
		Ctrl vs. 10	*	0.0149
		Ctrl vs. 30	**	0.0039
		Ctrl vs. 100	**	0.0031
		Ctrl vs. 1.6	**	0.0063
		Ctrl vs. 3.2	***	0.0009
		Ctrl vs. 51	ns	0.9888
		Ctrl vs. 102	ns	0.9992
		Ctrl vs. 0.2	ns	0.9992
		Ctrl vs. 0.4	ns	0.7844
		Ctrl vs. 0.2	ns	0.9993
		Ctrl vs. 0.4	ns	0.9352
[truncated: 1 more columns]

## Sheet: Fig3
Figure 3A		23S				tRNA
		OG1RF		ΔrlmN		OG1RF		ΔrlmN
		0.35	0.193	0.000875	0.0049	0.36	0.269	0.00306	0.00753
Figure 3B		0				10				30				100				200				0				0.1				0.2				0.3
		1	1	1	1	1.06	1.55	0.84	0.59	0.75	1.03	1.19	0.5	0.77	1.26	1.41	0.8	0.95	1.38	1.64	0.77	1	1	1	1	1.59	1.21	1.86	1.05	0.48	1.16	0.66	0.96	0.51	0.68	0.61	0.56
		Dunnett's multiple comparisons test	Summary	Adjusted P Value
		0 vs. 10	ns	>0.9999
		0 vs. 30	ns	0.9386
		0 vs. 100	ns	0.9965
		0 vs. 200	ns	0.833
Figure 3C		0				10				30				100				200				0				0.1				0.2				0.3
		1	1	1	1	1.2	1.76	1.05	0.74	1.41	1.94	1.68	0.71	1.47	2.4	1.65	0.94	1.44	2.08	1.72	0.81	1	1	1	1	1.3	0.99	1.13	0.64	1.17	2.01	1.2	1.74	1.03	1.37	1.08	0.99
		Dunnett's multiple comparisons test	Summary	Adjusted P Value
		0 vs. 10	ns	0.9449
		0 vs. 30	ns	0.5178
		0 vs. 100	ns	0.2407
		0 vs. 200	ns	0.3816
Figure 3D		0						50						100						200
		0.250092	0.132	0.332	0.368468	0.204	0.425	0.0769	0.0609	0.191	0.1	0.0857	0.237	0.0185	0.0174	0.0622	0.0269	0.0257	0.075	0.00376	0.025	0.0162	0.00544	0.0338	0.0193
		Dunnett's multiple comparisons test	Summary	Adjusted P Value
		0 vs. 50	ns	0.0886
		0 vs. 100	*	0.0102
		0 vs. 200	**	0.0064
Figure 3E		0						50						100						200
		0.305178	0.183	0.35	0.339657	0.194	0.416	0.0557	0.0557	0.114	0.0693	0.0623	0.124	0.00725	0.0208	0.0378	0.00905	0.0233	0.046	0.00343	0.0167	0.0355	0.00364	0.0226	0.0399
		Dunnett's multiple comparisons test	Summary	Adjusted P Value
		0 vs. 50	**	0.002
		0 vs. 100	***	0.0004
		0 vs. 200	***	0.0004
Figure 3F			0.2X MIC			0.4X MIC			2X MIC			5X MIC			50			100			200			EtOH
		EtOH																						3777.78	4373.33	4485.19
		ERY	5402	5156	4684	6122	5679	5239	6827	6182	5922	8172	7862	7300
		CAM	4868	4562	4123	5511	5507	5066	7020	6551	6174	7305	6924	6458
		STR	4208	4251	3716	4332	4158	3704	4159	4272	4016	3850	3653	3174
		KAN	3900	4406.9	4479.31	3341.38	3704.14	3559.31	4633.1	4613.1	4621.38	3732.41	3503.45	3766.21
		AMP	3661.65	3212.54	3062.84	4066.25	4060.86	3957.01	4126.94	4287.43	4225.4	3925.99	4001.51	3719.64
		TET	4818.81	4638.09	4256.41	5207.23	5425.72	4774.31	6083.87	5923.38	5394.69	5392	5356.93	5204.53
		CIP	4104.02	3944.87	3576.68	3753.36	3866.65	3358.2	3985.33	3824.84	3327.18	3889.57	3703.46	3339.32
		Menadione													6715.05	6012.39	5178.91	7998.98	7499.98	6139.16	8779.87	7682.05	6951.06
			Dunnett's multiple comparisons test	Ethanol vs. 0.2	Ethanol vs. 0.4	Ethanol vs. 2	Ethanol vs. 5
		ERY	Summary	*	***	****	****
			P Value	0.0432	0.0002	<0.0001	<0.0001
		CAM	Summary	ns	**	****	****
			P Value	0.7807	0.0043	<0.0001	<0.0001
		STR	Summary	ns	ns	ns	ns
			P Value	0.9752	0.9787	0.999	0.1787
		KAN	Summary	ns	ns	ns	ns
			P Value	0.9997	0.1551	0.5672	0.3188
		AMP	Summary	*	ns	ns	ns
			P Value	0.0343	0.9536	>0.9999	0.7337
		TET	Summary	ns	*	****	**
			P Value	0.674	0.0285	<0.0001	0.0063
		CIP	Summary	ns	ns	ns	ns
			P Value	0.7193	0.3066	0.3941	0.2839
		Menadione	Summary	****	****	****	****
			P Value	<0.0001	<0.0001	<0.0001	<0.0001
Figure 3G			Ery			Cam			Str			Tet			Amp			Cip
		0	520000000	240000000	400000000	400000000	740000000	740000000	800000000	3600000000	2200000000	560000000	360000000	3200000000	360000000	2000000000	320000000	640000000	4000000000	400000000
		1	520000000	80000000	104000000	40000000	240000000	200000000	5600000	36000000	10400000	200000000	88000000	320000000	44000000	44000000	48000000	16000000	24000000	76000000
		2	200000000	120000000	120000000	160000000	320000000	520000000	112000	56000	20000	120000000	440000000	280000000	2800000	2400000	3600000	6800000	4000000	4800000
		3	320000000	160000000	200000000	200000000	120000000	280000000	76000	12000	40000	120000000	360000000	400000000	400000	640000	480000	4800000	1600000	2000000

## Sheet: Fig4
Figure 4A			OG1RF+				OG1RF+rlmN
		0	40000000	40000000	44000000	24000000	40000000	60000000	24000000	36000000
		4	1600000	360000	1200000	1600000	4800000	320000	40000	80000
		20	68000	320000	800000	120000	4000	32000	1200	3200
		24	17000	90000	160000	80000	4000	3000	2000	2000
Figure 4B			OG1RF+				OG1RF+rlmN
		0	40000000	40000000	44000000	24000000	40000000	60000000	24000000	36000000
		4	4400000	6000000	16000000	8000000	6400000	24000000	2400000	2400000
		20	240000	1200000	400000	560000	20000	24000	28000	24000
		24	50000	70000	480000	80000	20000	10000	44000	12000
Figure 4C			OG1RF					ΔrlmN
		0	24000000	40000000	40000000	320000000	80000000	20000000	40000000	40000000	104000000	160000000
		4	2400000	120000	200000	28000	100000	800000	80000	24000	32000	80000
		20	2800	800	1200	0	1200	1200	800	1200	0	2400
Figure 4D			OG1RF					ΔrlmN
		0	24000000	40000000	40000000	320000000	80000000	20000000	36000000	40000000	104000000	160000000
		4	6000000	2000000	1600000	10000000	20000000	3200000	800000	800000	3600000	16000000
		20	480000	2800	16000	0	160000	68000	4400	360000	0	240000
Figure 4E		Log Concentration	ΔrlmN	OG1RF
		250	0.046	0.046
		240	0.045	0.045
		220	0.045	0.045
		200	0.047	0.045
		180	0.0481	0.047
		150	0.049	0.045
		112.5	0.051	0.049
		75	0.048	0.047
		65	0.22	0.048
		56.25	0.404	0.049
		50	0.662	0.047
		37.5	0.712	0.045
		37.5	0.711	0.046
		28.125	0.707	0.051
		18.75	0.7	0.047
		18.75	0.714	0.047
		14.0625	0.7	0.049
		9.375	0.702	0.048
		9.375	0.715	0.05
		7.03125	0.701	0.053
		4.6875	0.702	0.079
		4.6875	0.715	0.083
		3.51562	0.699	0.144
		2.34375	0.7	0.344
		2.34375	0.71	0.388
		1.75781	0.7	0.505
		1.17188	0.705	0.594
		1.17188	0.71	0.609
		0.878906	0.698	0.619
		0.585938	0.707	0.641
		0.585938	0.708	0.655
		0.439453	0.7	0.65
		0.292969	0.708	0.689
		0.292969	0.714	0.675
		0.219727	0.707	0.707
		0.146484	0.706	0.727
		0.146484	0.726	0.714
		0.109863	0.708	0.731
		0.073242	0.727	0.734

## Sheet: Fig5
Figure 5A					Figure 5B					Figure 5C								Figure 5D
	Log2(Fold change)	Log10 pvalue (black:insignificant change)	Log10 pvalue (blue, significant change)			Log2(Fold change)	Log10 pvalue (black:insignificant change)	Log10 pvalue (blue, significant change)			Log2 Fold change of Menadione/OG1RF untreated	Log2 Fold change of RlmN KO/OG1RF untreated		Pearson r					Log2 Fold change of Menadione/ OG1RF untreated	Log2 Fold change of RlmN KO/ OG1RF untreated		Pearson r
50S ribosomal protein L25/general stress protein Ctc [Enterococcus faecalis]	0.303	2.83			MULTISPECIES: NAD(P)/FAD-dependent oxidoreductase [Enterococcus]	1.082		3.782		50S ribosomal protein L25/general stress protein Ctc [Enterococcus faecalis]	1.787	0.303		r	0.4479			MULTISPECIES: superoxide dismutase [Bacteria]	1.762	0.529		r	0.9003
MULTISPECIES: superoxide dismutase [Bacteria]	0.529		2.337		MULTISPECIES: dihydrolipoyl dehydrogenase [Bacilli]	0.689		3.473		MULTISPECIES: hypothetical protein [Bacilli]	0.913	0.341		95% confidence interval	0.3801 to 0.5109			endocarditis and biofilm-associated pilus tip protein EbpA [Enterococcus faecalis]	-1.055	-0.844		95% confidence interval	0.08741 to 0.9935
MULTISPECIES: alkaline phosphatase family protein [Enterococcus]	-1.352		2.333		MULTISPECIES: molecular chaperone DnaK [Bacilli]	1.016		3.308		MULTISPECIES: bifunctional UDP-N-acetylglucosamine diphosphorylase/glucosamine-1-phosphate N-acetyltransferase GlmU [Enterococcus]	0.898	0.721		R squared	0.2006			WxL domain-containing protein [Enterococcus faecalis]	-2.026	-0.692		R squared	0.8105
MULTISPECIES: phosphocarrier protein HPr [Bacilli]	-0.628		2.195		MULTISPECIES: 50S ribosomal protein L10 [Bacilli]	0.895		2.998		MULTISPECIES: ribosome assembly RNA-binding protein YhbY [Bacilli]	1.493	0.885						MULTISPECIES: WxL domain-containing protein [Enterococcus]	-2.869	-0.763
MULTISPECIES: glutathione-disulfide reductase [Enterococcus]	0.16	2.119			MULTISPECIES: tRNA 2-thiouridine(34) synthase MnmA [Bacilli]	1.134		2.929		MULTISPECIES: recombinase RecA [Bacilli]	0.686	0.089		P value				MULTISPECIES: WxL domain-containing protein [Bacilli]	-2.832	-0.76		P value
structural protein [Enterococcus faecalis]	-0.266	1.976			MULTISPECIES: pyruvate dehydrogenase (acetyl-transferring) E1 component subunit alpha [Bacilli]	0.783		2.891		MULTISPECIES: chaperonin GroEL [Bacilli]	1.288	0.791		P (two-tailed)	<0.0001							P (two-tailed)	0.0372
MULTISPECIES: single-stranded DNA-binding protein [Bacilli]	0.313	1.93			MULTISPECIES: ABC transporter ATP-binding protein [Enterococcus]	1.131		2.867		MULTISPECIES: class I SAM-dependent methyltransferase [Bacilli]	0.784	0.445		P value summary	****							P value summary	*
MULTISPECIES: ABC transporter ATP-binding protein [Bacilli]	-1.681		1.796		MULTISPECIES: phosphopyruvate hydratase [Bacilli]	1.194		2.801		MULTISPECIES: glutathione-disulfide reductase [Enterococcus]	1.233	0.16		Significant? (alpha = 0.05)	Yes							Significant? (alpha = 0.05)	Yes
MULTISPECIES: class A sortase [Bacilli]	-1.315		1.702		MULTISPECIES: class 1b ribonucleoside-diphosphate reductase subunit alpha [Bacteria]	1.24		2.795		MULTISPECIES: class 1b ribonucleoside-diphosphate reductase subunit beta [Bacteria]	1.703	0.647
MULTISPECIES: D-alanine--D-alanine ligase [Bacilli]	0.577		1.699		MULTISPECIES: pyrroline-5-carboxylate reductase [Enterococcus]	0.579	2.784			SDR family oxidoreductase [Enterococcus faecalis]	0.16	0.217		Number of XY Pairs	576							Number of XY Pairs	5
MULTISPECIES: 30S ribosomal protein S19 [Bacilli]	-1.003		1.686		MULTISPECIES: Cof-type HAD-IIB family hydrolase [Bacilli]	0.329	2.744			MULTISPECIES: arginine deiminase [Bacilli]	-0.598	0.179
MULTISPECIES: large conductance mechanosensitive channel protein MscL [Bacilli]	0.407	1.638			MULTISPECIES: peptide chain release factor 1 [Bacilli]	0.72		2.718		MULTISPECIES: ring-cleaving dioxygenase [Bacilli]	1.854	0.211
DEAD/DEAH box helicase [Enterococcus faecalis]	-0.532		1.58		MULTISPECIES: 50S ribosomal protein L14 [Bacilli]	0.948		2.64		MULTISPECIES: Hsp33 family molecular chaperone HslO [Bacilli]	1.335	0.404
MULTISPECIES: universal stress protein [Enterococcus]	-0.171	1.564			aminopeptidase P family protein [Enterococcus faecalis]	1.246		2.635		Asp23/Gls24 family envelope stress response protein [Enterococcus faecalis]	0.644	0.045
MULTISPECIES: WxL domain-containing protein [Enterococcus]	-0.763		1.516		MULTISPECIES: 3-oxoacyl-[acyl-carrier-protein] reductase [Bacilli]	1.378		2.633		iron-containing alcohol dehydrogenase [Enterococcus faecalis]	0.994	0.378
SDR family oxidoreductase [Enterococcus faecalis]	0.217	1.5			MULTISPECIES: S-ribosylhomocysteine lyase [Bacilli]	1.003		2.603		MULTISPECIES: ornithine carbamoyltransferase [Enterococcus]	-0.561	-0.302
MULTISPECIES: tRNA-dihydrouridine synthase [Enterococcus]	0.254	1.475			MULTISPECIES: pyrimidine-nucleoside phosphorylase [Enterococcus]	0.596	2.598			MULTISPECIES: 3-hydroxyacyl-ACP dehydratase FabZ [Bacilli]	0.723	0.578
endocarditis and biofilm-associated pilus tip protein EbpA [Enterococcus faecalis]	-0.844		1.456		aminoacyltransferase [Enterococcus faecalis]	0.605	2.592			bifunctional hydroxymethylpyrimidine kinase/phosphomethylpyrimidine kinase [Enterococcus faecalis]	0.858	0.512
M4 family metallopeptidase coccolysin [Enterococcus faecalis]	-0.522		1.412		MULTISPECIES: DivIVA domain-containing protein [Bacilli]	1.065		2.572		MULTISPECIES: Asp23/Gls24 family envelope stress response protein [Bacilli]	0.702	0.01
MULTISPECIES: cell division ATP-binding protein FtsE [Bacilli]	0.201	1.406			MULTISPECIES: 50S ribosomal protein L7/L12 [Bacilli]	0.458	2.497			MULTISPECIES: asparaginase [Bacilli]	1.166	0.796
MULTISPECIES: S4 domain-containing protein YaaA [Bacteria]	0.137	1.396			lysine--tRNA ligase [Enterococcus faecalis]	1.074		2.49		MULTISPECIES: replicative DNA helicase [Bacilli]	0.767	0.519
MULTISPECIES: glutamine amidotransferase [Bacilli]	-0.401	1.381			MULTISPECIES: hypothetical protein [Enterococcus]	-0.865		2.478		MULTISPECIES: hypothetical protein [Bacilli]	1.123	-0.208
MULTISPECIES: phosphopentomutase [Bacilli]	-0.365	1.349			MULTISPECIES: acetate kinase [Bacilli]	0.565	2.464			hypothetical protein [Enterococcus faecalis]	2.105	-0.21
WxL domain-containing protein [Enterococcus faecalis]	-0.692		1.349		MULTISPECIES: beta-ketoacyl-ACP synthase II [Bacilli]	0.963		2.462		MULTISPECIES: response regulator transcription factor [Bacilli]	1.006	0.207
MULTISPECIES: transcriptional repressor LexA [Enterococcus]	-0.286	1.345			MULTISPECIES: beta-ketoacyl-ACP synthase II [Bacilli]; beta-ketoacyl-ACP synthase II [Enterococcus faecalis]	0.963		2.462		MULTISPECIES: ribosome-associated translation inhibitor RaiA [Bacilli]	1.172	0.438
MULTISPECIES: DNA polymerase I [Bacilli]	0.112	1.335			MULTISPECIES: DUF4097 family beta strand repeat protein [Enterococcus]	0.755		2.444		MULTISPECIES: ATP-dependent chaperone ClpB [Bacilli]	0.704	0.633
MULTISPECIES: WxL domain-containing protein [Bacilli]	-0.76		1.307		MULTISPECIES: isoleucine--tRNA ligase [Enterococcus]	0.877		2.431		MULTISPECIES: amidase [Enterococcus]	0.868	0.148
amidohydrolase family protein [Enterococcus faecalis]	0.287	1.306			MULTISPECIES: glutamate--tRNA ligase [Enterococcus]	0.335	2.376			lysine--tRNA ligase [Enterococcus faecalis]	1.074	0.593
MULTISPECIES: glyoxalase/bleomycin resistance/dioxygenase family protein [Bacteria]	-0.329	1.279			MULTISPECIES: aldo/keto reductase [Enterococcus]	1.47		2.36		structural protein [Enterococcus faecalis]	1.231	-0.266
MULTISPECIES: signal peptidase I [Bacilli]	-0.823	1.277			MULTISPECIES: thiol peroxidase [Enterococcus]	1.237		2.302		MULTISPECIES: NAD(P)-dependent oxidoreductase [Enterococcus]	0.806	0.255
LytR family transcriptional regulator [Enterococcus faecalis]	-1.108	1.253			MULTISPECIES: FMN-dependent NADH-azoreductase [Enterococcus]	2.929		2.255		MULTISPECIES: 30S ribosomal protein S5 [Bacilli]	1.048	0.148
SidA/IucD/PvdA family monooxygenase [Enterococcus faecalis]	0.831	1.245			MULTISPECIES: phosphoenolpyruvate--protein phosphotransferase [Bacilli]	1.208		2.219		MULTISPECIES: 50S ribosomal protein L10 [Bacilli]	0.895	0.035
MULTISPECIES: 50S ribosomal protein L24 [Bacilli]	0.117	1.23			MULTISPECIES: ATP-dependent Clp protease ATP-binding subunit ClpX [Bacilli]	0.849		2.215		MULTISPECIES: beta-ketoacyl-ACP synthase II [Bacilli]	0.963	0.565
endocarditis and biofilm-associated pilus minor subunit EbpB [Enterococcus faecalis]	-0.883	1.224			MULTISPECIES: hypothetical protein [Enterococcus]	-1.484		2.212		MULTISPECIES: 3-oxoacyl-[acyl-carrier-protein] reductase [Bacilli]	1.378	0.02
SGNH/GDSL hydrolase family protein [Enterococcus faecalis]	-1.824	1.221			MULTISPECIES: aminopeptidase [Bacilli]	0.721		2.205		MULTISPECIES: Holliday junction branch migration protein RuvA [Enterococcus]	0.34	0.544
MULTISPECIES: hypothetical protein [Bacilli]	-0.761	1.22			MULTISPECIES: TIGR01457 family HAD-type hydrolase [Enterococcus]	0.673		2.196		MULTISPECIES: CtsR family transcriptional regulator [Bacilli]	0.351	0.278
MULTISPECIES: hypothetical protein [Bacilli]	-0.473	1.219			iron-containing alcohol dehydrogenase [Enterococcus faecalis]	0.994		2.19		DNA polymerase III subunit beta [Enterococcus faecalis]	0.707	0.361
MULTISPECIES: 50S ribosomal protein L2 [Bacilli]	1.152	1.218			MULTISPECIES: WxL domain-containing protein [Enterococcus]	-2.869		2.166		amidohydrolase family protein [Enterococcus faecalis]	0.754	0.287
MULTISPECIES: pyruvate carboxylase [Enterococcus]	0.451	1.202			MULTISPECIES: nitroreductase family protein [Bacilli]	3.703		2.163		MULTISPECIES: acetyl-CoA carboxylase carboxyltransferase subunit beta [Bacilli]	0.69	0.444
MULTISPECIES: 50S ribosomal protein L7/L12 [Bacilli]	0.177	1.198			translation initiation factor IF-2 [Enterococcus faecalis]	0.667		2.161		MULTISPECIES: signal recognition particle-docking protein FtsY [Enterococcus]	0.812	0.697
MULTISPECIES: copper homeostasis protein CutC [Enterococcus]	0.219	1.193			lipoate--protein ligase [Enterococcus faecalis]	0.861		2.114		oligopeptide ABC transporter substrate-binding protein [Enterococcus faecalis]	1.847	0.281
MULTISPECIES: peptide ABC transporter substrate-binding protein [Bacilli]	-0.987	1.182			MULTISPECIES: ribose-5-phosphate isomerase RpiA [Enterococcus]	0.987		2.099		MULTISPECIES: 2-hydroxyacid dehydrogenase [Bacilli]	0.944	0.557
MULTISPECIES: 30S ribosomal protein S8 [Bacilli]	0.247	1.18			MULTISPECIES: hypothetical protein [Bacilli]	-1.04		2.094		MULTISPECIES: ATP-binding protein [Enterococcus]	0.855	-0.004
MULTISPECIES: GatB/YqeY domain-containing protein [Bacilli]	0.186	1.167			MULTISPECIES: phosphopentomutase [Bacilli]	0.855		2.07		MULTISPECIES: 30S ribosomal protein S10 [Bacteria]	0.54	0.355
MULTISPECIES: 30S ribosomal protein S12 [Bacilli]	1.181	1.132			DNA (cytosine-5-)-methyltransferase [Enterococcus faecalis]	1.028		2.068		MULTISPECIES: 23S rRNA (guanosine(2251)-2'-O)-methyltransferase RlmB [Enterococcus]	0.582	0.519
NAD-dependent DNA ligase LigA [Enterococcus faecalis]	0.5	1.127			MULTISPECIES: tRNA uridine-5-carboxymethylaminomethyl(34) synthesis GTPase MnmE [Bacilli]	1.014		2.045		MULTISPECIES: ribosome biogenesis GTPase YqeH [Bacilli]	1.011	0.309
hypothetical protein [Enterococcus faecalis]	-0.402	1.126			MULTISPECIES: 30S ribosomal protein S2 [Bacilli]	0.773		2.043		MULTISPECIES: chromosomal replication initiator protein DnaA [Bacilli]	0.518	0.099
S41 family peptidase [Enterococcus faecalis]	-1.448	1.124			MULTISPECIES: 30S ribosomal protein S6 [Bacilli]	-0.495	2.03			MULTISPECIES: F0F1 ATP synthase subunit beta [Bacilli]	0.973	0.446
MULTISPECIES: triose-phosphate isomerase [Bacilli]	-0.484	1.109			MULTISPECIES: superoxide dismutase [Bacteria]	1.762		1.985		peptide ABC transporter substrate-binding protein [Enterococcus faecalis]	0.895	0.123
MULTISPECIES: regulatory phosphoprotein IreB [Bacilli]	-0.627	1.108			MULTISPECIES: IMP dehydrogenase [Bacilli]	1.176		1.967		MULTISPECIES: 50S ribosomal protein L18 [Bacilli]	0.697	0.513
MULTISPECIES: phosphate ABC transporter substrate-binding protein PstS [Enterococcus]	-1.085	1.105			MULTISPECIES: WxL domain-containing protein [Bacilli]	-2.832		1.952		MULTISPECIES: 50S ribosomal protein L6 [Bacilli]	0.895	0.545
MULTISPECIES: BMP family ABC transporter substrate-binding protein [Bacilli]	-1.134	1.103			MULTISPECIES: 50S ribosomal protein L11 [Bacilli]	1.008		1.949		MULTISPECIES: tRNA-dihydrouridine synthase [Enterococcus]	0.74	0.254
MULTISPECIES: 30S ribosomal protein S9 [Bacteria]	1.1	1.095			MULTISPECIES: metal-sulfur cluster assembly factor [Bacilli]	-0.737		1.942		MULTISPECIES: anaerobic ribonucleoside-triphosphate reductase [Bacilli]	0.064	0.52
MULTISPECIES: DEAD/DEAH box helicase [Bacilli]	-0.267	1.094			MULTISPECIES: class I SAM-dependent methyltransferase [Bacilli]	0.964		1.939		MULTISPECIES: class 1b ribonucleoside-diphosphate reductase subunit alpha [Bacteria]	1.24	0.427
MULTISPECIES: dUTP diphosphatase [Enterococcus]	-0.689	1.093			NADP-dependent oxidoreductase [Enterococcus faecalis]	0.91		1.915		MULTISPECIES: pyrroline-5-carboxylate reductase [Enterococcus]	0.579	0.313
MULTISPECIES: class 1b ribonucleoside-diphosphate reductase subunit beta [Bacteria]	0.647	1.092			MULTISPECIES: ribosome recycling factor [Enterococcus]	0.81		1.91		MULTISPECIES: tRNA uridine-5-carboxymethylaminomethyl(34) synthesis GTPase MnmE [Bacilli]	1.014	0.493
MULTISPECIES: tRNA uridine-5-carboxymethylaminomethyl(34) synthesis GTPase MnmE [Bacilli]	0.493	1.092			cysteine synthase A [Enterococcus faecalis]	0.584	1.909			DNA gyrase subunit A [Enterococcus faecalis]	0.521	0.375
MULTISPECIES: 50S ribosomal protein L5 [Bacilli]	0.498	1.088			MULTISPECIES: CTP synthase [Bacilli]	0.559	1.901			cystathionine gamma-synthase [Enterococcus faecalis]	0.82	-0.142
WxL domain-containing protein [Enterococcus faecalis]	-0.418	1.08			MULTISPECIES: ammonia-dependent NAD(+) synthetase [Bacilli]	0.999		1.879		U32 family peptidase [Enterococcus faecalis]	0.27	0.092
MULTISPECIES: 4-hydroxy-tetrahydrodipicolinate synthase [Enterococcus]	0.156	1.077			hypothetical protein [Enterococcus faecalis]	2.105		1.874		MULTISPECIES: adenylosuccinate synthase [Bacilli]	0.613	0.234
MULTISPECIES: 50S ribosomal protein L36 [Bacteria]	1.574	1.076			MULTISPECIES: manganese-dependent inorganic pyrophosphatase [Bacilli]	0.37	1.866			transcription-repair coupling factor [Enterococcus faecalis]	0.65	0.635
MULTISPECIES: hypothetical protein [Enterococcus]	-0.854	1.073			DNA polymerase III subunit beta [Enterococcus faecalis]	0.707		1.865		MULTISPECIES: ABC transporter ATP-binding protein [Bacilli]	0.356	0.157
MULTISPECIES: uracil phosphoribosyltransferase [Bacilli]	-1.067	1.069			phospho-sugar mutase [Enterococcus faecalis]	0.365	1.865			MULTISPECIES: 50S ribosomal protein L1 [Bacilli]	0.768	0.685
MULTISPECIES: class 1b ribonucleoside-diphosphate reductase subunit alpha [Bacteria]	0.427	1.064			elongation factor G [Enterococcus faecalis]	0.831		1.857		MULTISPECIES: 50S ribosomal protein L5 [Bacilli]	1.044	0.498
MULTISPECIES: catabolite control protein A [Bacilli]	-0.969	1.064			MULTISPECIES: F0F1 ATP synthase subunit beta [Bacilli]	0.973		1.855		MULTISPECIES: excinuclease ABC subunit UvrB [Bacilli]	1.059	0.402
LPXTG cell wall anchor domain-containing protein [Enterococcus faecalis]	-0.392	1.051			MULTISPECIES: 30S ribosomal protein S4 [Bacilli]	0.725		1.854		MULTISPECIES: DNA starvation/stationary phase protection protein [Bacilli]	0.886	1.534
tRNA dihydrouridine synthase DusB [Enterococcus faecalis]	0.218	1.046			MULTISPECIES: 50S ribosomal protein L23 [Bacilli]	0.535	1.852			MULTISPECIES: 30S ribosomal protein S2 [Bacilli]	0.773	0.409
MULTISPECIES: 30S ribosomal protein S11 [Bacilli]	0.803	1.043			MULTISPECIES: nicotinate phosphoribosyltransferase [Bacilli]	0.975		1.822		MULTISPECIES: betaine/proline/choline family ABC transporter ATP-binding protein [Bacilli]	0.549	0.202
MULTISPECIES: hypothetical protein [Enterococcus]	-0.366	1.036			MULTISPECIES: nicotinate phosphoribosyltransferase [Bacilli]; MULTISPECIES: hemolysin III family protein [Enterococcus]	0.975		1.822		dihydroorotate oxidase [Enterococcus faecalis]	1.142	0.282
MULTISPECIES: heavy-metal-associated domain-containing protein [Bacilli]	-0.185	1.035			MULTISPECIES: 50S ribosomal protein L24 [Bacilli]	0.568	1.819			MULTISPECIES: NAD(P)/FAD-dependent oxidoreductase [Enterococcus]	1.082	0.283
MULTISPECIES: YozE family protein [Bacilli]	0.441	1.027			MULTISPECIES: chaperonin GroEL [Bacilli]	1.288		1.817		MULTISPECIES: IMP dehydrogenase [Bacilli]	1.176	0.309
MULTISPECIES: BMP family ABC transporter substrate-binding protein [Bacilli]	-1.048	1.024			MULTISPECIES: universal stress protein [Bacilli]	1.619		1.798		MULTISPECIES: 16S rRNA (cytosine(967)-C(5))-methyltransferase RsmB [Enterococcus]	0.528	0.262
MULTISPECIES: BMP family ABC transporter substrate-binding protein [Bacilli]; MULTISPECIES: BMP family ABC transporter substrate-binding protein [Bacilli]	-1.048	1.024			valine--tRNA ligase [Enterococcus faecalis]	0.723		1.789		MULTISPECIES: glucose-6-phosphate isomerase [Bacilli]	1.037	0.819
MULTISPECIES: NAD(P)/FAD-dependent oxidoreductase [Enterococcus]	0.461	1.021			MULTISPECIES: 50S ribosomal protein L6 [Bacilli]	0.895		1.785		MULTISPECIES: excinuclease ABC subunit UvrA [Bacilli]	0.632	0.18
collagen-binding MSCRAMM adhesin Ace [Enterococcus faecalis]	-0.363	1.008			MULTISPECIES: 30S ribosomal protein S5 [Bacilli]	1.048		1.771		MULTISPECIES: NAD(P)/FAD-dependent oxidoreductase [Enterococcus]	0.803	0.461
MULTISPECIES: energy-coupling factor ABC transporter ATP-binding protein [Bacilli]	-0.468	0.999			MULTISPECIES: 30S ribosomal protein S9 [Bacteria]	0.619	1.752			MULTISPECIES: toxic anion resistance protein [Bacilli]	0.015	0.224
MULTISPECIES: tRNA (uridine(34)/cytosine(34)/5-carboxymethylaminomethyluridine(34)-2'-O)-methyltransferase TrmL [Bacilli]	-0.429	0.99			CoA-binding protein [Enterococcus faecalis]	0.34	1.745			MULTISPECIES: CDP-diacylglycerol--glycerol-3-phosphate 3-phosphatidyltransferase [Bacilli]	0.559	0.873
MULTISPECIES: YbaB/EbfC family nucleoid-associated protein [Enterococcus]	0.304	0.99			MULTISPECIES: RNA-binding S4 domain-containing protein [Bacilli]	0.9		1.738		MULTISPECIES: DNA topoisomerase (ATP-hydrolyzing) subunit B [Bacilli]	0.678	0.47
MULTISPECIES: arginine deiminase [Bacilli]	0.179	0.972			50S ribosomal protein L25/general stress protein Ctc [Enterococcus faecalis]	1.787		1.737		MULTISPECIES: DUF4097 family beta strand repeat protein [Enterococcus]	0.755	0.434
MULTISPECIES: Fe-S cluster assembly protein SufB [Bacilli]	0.203	0.959			MULTISPECIES: 3-deoxy-7-phosphoheptulonate synthase [Bacilli]	1.263		1.737		MULTISPECIES: amino acid ABC transporter ATP-binding protein [Bacilli]	1.084	0.232
penicillin-binding protein [Enterococcus faecalis]	-1.121	0.957			MULTISPECIES: deoxyribose-phosphate aldolase [Bacilli]	0.557	1.713			MULTISPECIES: 50S ribosomal protein L14 [Bacilli]	0.948	0.644
MULTISPECIES: metal-dependent transcriptional regulator [Enterococcus]	-0.474	0.957			MULTISPECIES: ribosome-associated translation inhibitor RaiA [Bacilli]	1.172		1.711		MULTISPECIES: DAK2 domain-containing protein [Bacilli]	0.671	0.252
MULTISPECIES: osmoprotectant ABC transporter substrate-binding protein [Bacilli]	-1.167	0.935			MULTISPECIES: signal peptidase I [Bacilli]	-1.105		1.704		MULTISPECIES: F0F1 ATP synthase subunit alpha [Bacilli]	0.772	0.446
MULTISPECIES: glucose-6-phosphate isomerase [Bacilli]	0.819	0.933			MULTISPECIES: septation ring formation regulator EzrA [Enterococcus]	0.792		1.703		MULTISPECIES: ATP-dependent Clp protease ATP-binding subunit [Enterococcus]	0.42	0.512
translation initiation factor IF-2 [Enterococcus faecalis]	0.715	0.932			MULTISPECIES: methionine adenosyltransferase [Bacilli]	0.991		1.697		MULTISPECIES: universal stress protein [Enterococcus]	0.918	0.021
MULTISPECIES: siderophore ABC transporter substrate-binding protein [Enterococcus]	-1.082	0.927			MULTISPECIES: 50S ribosomal protein L18 [Bacilli]	0.697		1.695		elongation factor G [Enterococcus faecalis]	0.831	0.377
MULTISPECIES: cold-shock protein [Bacilli]	0.787	0.925			MULTISPECIES: DNA-directed RNA polymerase subunit beta' [Bacilli]	0.563	1.689			MULTISPECIES: aminoacyl-tRNA hydrolase [Enterococcus]	0.934	0.362
MULTISPECIES: ATP-dependent 6-phosphofructokinase [Bacilli]	-0.545	0.922			MULTISPECIES: NAD(P)/FAD-dependent oxidoreductase [Enterococcus]	0.803		1.682		MULTISPECIES: D-alanine--D-alanine ligase [Bacilli]	0.618	0.577
MULTISPECIES: pyruvate dehydrogenase (acetyl-transferring) E1 component subunit alpha [Bacilli]	0.42	0.919			NAD-dependent DNA ligase LigA [Enterococcus faecalis]	0.412	1.681			MULTISPECIES: purine-nucleoside phosphorylase [Enterococcus]	0.591	0.201
MULTISPECIES: tRNA uridine-5-carboxymethylaminomethyl(34) synthesis enzyme MnmG [Bacilli]	0.364	0.917			oligopeptide ABC transporter substrate-binding protein [Enterococcus faecalis]	1.847		1.673		translation initiation factor IF-2 [Enterococcus faecalis]	0.667	0.715
MULTISPECIES: 50S ribosomal protein L6 [Bacilli]	0.545	0.915			MULTISPECIES: acyl carrier protein [Bacteria]	0.406	1.67			MULTISPECIES: dTDP-glucose 4,6-dehydratase [Enterococcus]	0.817	0.483
MULTISPECIES: 3-hydroxyacyl-ACP dehydratase FabZ [Bacilli]	0.578	0.91			MULTISPECIES: 23S rRNA (guanosine(2251)-2'-O)-methyltransferase RlmB [Enterococcus]	0.582	1.66			MULTISPECIES: methionine adenosyltransferase [Bacilli]	0.991	0.526
MULTISPECIES: 50S ribosomal protein L3 [Bacilli]	1.019	0.903			MULTISPECIES: type I glyceraldehyde-3-phosphate dehydrogenase [Bacilli]	0.857		1.66		MULTISPECIES: redox-sensing transcriptional repressor Rex [Bacilli]	0.65	0.475
MULTISPECIES: hypoxanthine phosphoribosyltransferase [Bacilli]	-0.333	0.9			MULTISPECIES: type B 50S ribosomal protein L31 [Bacilli]	-1.068		1.642		MULTISPECIES: 50S ribosomal protein L11 [Bacilli]	1.008	0.194
MULTISPECIES: signal recognition particle-docking protein FtsY [Enterococcus]	0.697	0.893			MULTISPECIES: triose-phosphate isomerase [Bacilli]	0.646		1.638		MULTISPECIES: molecular chaperone DnaJ [Bacilli]	0.301	0.418
hypothetical protein [Enterococcus faecalis]	-0.343	0.893			MULTISPECIES: dihydroxyacetone kinase subunit L [Enterococcus]	1.02		1.637		MULTISPECIES: ATP-dependent Clp protease ATP-binding subunit [Enterococcus]	-0.044	0.168
MULTISPECIES: ribosome assembly RNA-binding protein YhbY [Bacilli]	0.885	0.887			trigger factor [Enterococcus faecalis]	0.761		1.632		MULTISPECIES: copper homeostasis protein CutC [Enterococcus]	1.299	0.219
aminoacyltransferase [Enterococcus faecalis]	0.64	0.878			MULTISPECIES: NADP-specific glutamate dehydrogenase [Enterococcus]	0.608	1.632			MULTISPECIES: DNA-directed RNA polymerase subunit beta' [Bacilli]	0.563	0.466
MULTISPECIES: 50S ribosomal protein L18 [Bacilli]	0.513	0.877			endocarditis and biofilm-associated pilus tip protein EbpA [Enterococcus faecalis]	-1.055		1.63		MULTISPECIES: ATP-binding cassette domain-containing protein [Bacilli]	0.89	-0.06
MULTISPECIES: UMP kinase [Bacilli]	0.222	0.876			MULTISPECIES: hypothetical protein [Enterococcus]	-0.579	1.614			MULTISPECIES: 30S ribosomal protein S4 [Bacilli]	0.725	0.235
oligoendopeptidase F [Enterococcus faecalis]	0.31	0.875			MULTISPECIES: YlbF family regulator [Bacilli]	-0.326	1.603			MULTISPECIES: superoxide dismutase [Bacteria]	1.762	0.529
MULTISPECIES: ATP-dependent Clp protease ATP-binding subunit [Enterococcus]	0.512	0.872			MULTISPECIES: thioredoxin [Bacilli]	1.155		1.6		MULTISPECIES: aminopeptidase C [Bacilli]	1.096	0.513
MULTISPECIES: L-cystine transporter [Bacilli]	0.287	0.872			MULTISPECIES: tRNA-dihydrouridine synthase [Enterococcus]	0.74		1.599		MULTISPECIES: glutamate--tRNA ligase [Enterococcus]	0.335	0.108
MULTISPECIES: bifunctional UDP-N-acetylglucosamine diphosphorylase/glucosamine-1-phosphate N-acetyltransferase GlmU [Enterococcus]	0.721	0.86			MULTISPECIES: ribosome assembly RNA-binding protein YhbY [Bacilli]	1.493		1.59		MULTISPECIES: HD domain-containing protein [Bacilli]	0.044	-0.046
MULTISPECIES: UDP-N-acetylglucosamine 1-carboxyvinyltransferase [Bacilli]	-0.351	0.855			FADH(2)-oxidizing methylenetetrahydrofolate--tRNA-(uracil(54)-C(5))-methyltransferase TrmFO [Enterococcus faecalis]	0.848		1.588		MULTISPECIES: ribose-5-phosphate isomerase RpiA [Enterococcus]	0.987	0.476
MULTISPECIES: chaperonin GroEL [Bacilli]	0.791	0.852			polyprenyl synthetase family protein [Enterococcus faecalis]	0.773		1.587		MULTISPECIES: 30S ribosomal protein S9 [Bacteria]	0.619	1.1
MULTISPECIES: nicotinate phosphoribosyltransferase [Bacilli]	0.633	0.851			MULTISPECIES: cell division protein FtsA [Enterococcus]	1.121		1.58		cysteine synthase family protein [Enterococcus faecalis]	0.867	0.014
MULTISPECIES: nicotinate phosphoribosyltransferase [Bacilli]; MULTISPECIES: hemolysin III family protein [Enterococcus]	0.633	0.851			MULTISPECIES: ribosome biogenesis GTPase YqeH [Bacilli]	1.011		1.577		MULTISPECIES: pyruvate carboxylase [Enterococcus]	0.612	0.451
MULTISPECIES: elongation factor P [Bacilli]	-0.087	0.85			MULTISPECIES: purine-nucleoside phosphorylase [Enterococcus]	0.591	1.574			MULTISPECIES: ArgE/DapE family deacylase [Enterococcus]	0.978	0.123
phage tail family protein [Enterococcus faecalis]	-0.298	0.847			MULTISPECIES: F0F1 ATP synthase subunit alpha [Bacilli]	0.772		1.57		MULTISPECIES: UMP kinase [Bacilli]	0.408	0.222
MULTISPECIES: ribosome silencing factor [Bacilli]	0.274	0.843			MULTISPECIES: ribosome silencing factor [Bacilli]	0.415	1.57			MULTISPECIES: phosphopentomutase [Bacilli]	0.855	-0.365
MULTISPECIES: hypothetical protein [Bacilli]	0.354	0.841			WxL domain-containing protein [Enterococcus faecalis]	-2.026		1.56		MULTISPECIES: tRNA uridine-5-carboxymethylaminomethyl(34) synthesis enzyme MnmG [Bacilli]	0.671	0.364
MULTISPECIES: molecular chaperone DnaJ [Bacilli]	0.418	0.84			MULTISPECIES: ATP-binding cassette domain-containing protein [Bacilli]	0.89		1.547		MULTISPECIES: Cof-type HAD-IIB family hydrolase [Bacilli]	0.808	0.04
MULTISPECIES: 50S ribosomal protein L1 [Bacilli]	0.685	0.839			MULTISPECIES: hypothetical protein [Bacilli]	-0.655		1.546		MULTISPECIES: UTP--glucose-1-phosphate uridylyltransferase GalU [Bacilli]	0.773	0.255
MULTISPECIES: 50S ribosomal protein L15 [Enterococcus]	0.602	0.836			MULTISPECIES: dipeptidase PepV [Enterococcus]	0.956		1.545		MULTISPECIES: 50S ribosomal protein L15 [Enterococcus]	0.429	0.602
MULTISPECIES: methionine adenosyltransferase [Bacilli]	0.526	0.829			MULTISPECIES: NADH peroxidase [Bacilli]	1.234		1.532		MULTISPECIES: elongation factor Tu [Bacilli]	1.003	0.205
tRNA (adenosine(37)-N6)-threonylcarbamoyltransferase complex ATPase subunit type 1 TsaE [Enterococcus faecalis]	-0.378	0.827			MULTISPECIES: glucosamine-6-phosphate deaminase [Bacteria]	0.947		1.531		MULTISPECIES: hypoxanthine phosphoribosyltransferase [Bacilli]	0.485	-0.333
LysM peptidoglycan-binding domain-containing protein [Enterococcus faecalis]	0.675	0.826			MULTISPECIES: pyruvate kinase [Bacilli]	0.974		1.529		MULTISPECIES: nicotinate phosphoribosyltransferase [Bacilli]	0.975	0.633
MULTISPECIES: hypothetical protein [Bacilli]	-0.208	0.819			MULTISPECIES: nitroreductase family protein [Bacilli]	1.761		1.529		aminopeptidase P family protein [Enterococcus faecalis]	1.246	0.562
MULTISPECIES: isoleucine--tRNA ligase [Enterococcus]	0.549	0.816			MULTISPECIES: Hsp33 family molecular chaperone HslO [Bacilli]	1.335		1.525		MULTISPECIES: enoyl-ACP reductase FabI [Bacilli]	1.281	-0.17
MULTISPECIES: 30S ribosomal protein S2 [Bacilli]	0.409	0.813			cysteine synthase family protein [Enterococcus faecalis]	0.867		1.523		MULTISPECIES: diacylglycerol kinase family lipid kinase [Enterococcus]	0.936	-0.153
hypothetical protein [Enterococcus faecalis]	-0.216	0.809			MULTISPECIES: lactoylglutathione lyase [Bacilli]	0.771		1.522		MULTISPECIES: diphosphomevalonate decarboxylase [Bacilli]	1.284	0.134
MULTISPECIES: extracellular solute-binding protein [Enterococcus]	-1.003	0.805			exodeoxyribonuclease VII small subunit [Enterococcus faecalis]	-0.475	1.515			MULTISPECIES: 2,3-diphosphoglycerate-dependent phosphoglycerate mutase [Bacilli]	1.128	0.425
U32 family peptidase [Enterococcus faecalis]	0.092	0.805			MULTISPECIES: adenine phosphoribosyltransferase [Bacilli]	0.588	1.513			chorismate mutase [Enterococcus faecalis]	0.141	-0.114
MULTISPECIES: tRNA 2-thiouridine(34) synthase MnmA [Bacilli]	0.577	0.802			MULTISPECIES: Fe-S cluster assembly ATPase SufC [Bacilli]	0.841		1.512		MULTISPECIES: RNA-binding S4 domain-containing protein [Bacilli]	0.9	0.851
MULTISPECIES: 16S rRNA (cytosine(967)-C(5))-methyltransferase RsmB [Enterococcus]	0.262	0.799			amidohydrolase family protein [Enterococcus faecalis]	0.754		1.51		MULTISPECIES: 50S ribosomal protein L23 [Bacilli]	0.535	-0.036
MULTISPECIES: 23S rRNA (guanosine(2251)-2'-O)-methyltransferase RlmB [Enterococcus]	0.519	0.789			MULTISPECIES: DNA-binding protein [Bacilli]	-0.522	1.505			MULTISPECIES: DNA-directed RNA polymerase subunit alpha [Bacilli]	0.72	-0.216
6-aminohexanoate hydrolase [Enterococcus faecalis]	-0.331	0.785			structural protein [Enterococcus faecalis]	1.231		1.502		MULTISPECIES: UDP-N-acetylglucosamine 1-carboxyvinyltransferase [Enterococcus]	0.436	0.248
MULTISPECIES: membrane protein [Bacilli]	-0.679	0.785			MULTISPECIES: class I SAM-dependent methyltransferase [Bacilli]	0.784		1.502		MULTISPECIES: universal stress protein [Bacilli]	1.619	1.048
endolysin [Enterococcus faecalis]	-0.317	0.783			MULTISPECIES: regulatory phosphoprotein IreB [Bacilli]	-0.295	1.499			MULTISPECIES: molecular chaperone DnaK [Bacilli]	1.016	0.349
MULTISPECIES: beta-ketoacyl-ACP synthase II [Bacilli]	0.565	0.778			MULTISPECIES: glyoxalase [Enterococcus]	0.784		1.495		MULTISPECIES: 50S ribosomal protein L4 [Bacilli]	0.482	0.375
MULTISPECIES: beta-ketoacyl-ACP synthase II [Bacilli]; beta-ketoacyl-ACP synthase II [Enterococcus faecalis]	0.565	0.778			MULTISPECIES: 30S ribosomal protein S10 [Bacteria]	0.54	1.495			MULTISPECIES: Asp23/Gls24 family envelope stress response protein [Bacilli]	0.486	0.167
threonine--tRNA ligase [Enterococcus faecalis]	0.893	0.778			MULTISPECIES: helix-turn-helix domain-containing protein [Enterococcus]	0.473	1.495			MULTISPECIES: pyrimidine-nucleoside phosphorylase [Enterococcus]	0.596	0.187
MULTISPECIES: CDP-diacylglycerol--glycerol-3-phosphate 3-phosphatidyltransferase [Bacilli]	0.873	0.775			MULTISPECIES: hypothetical protein [Bacilli]	-0.677		1.494		MULTISPECIES: 50S ribosomal protein L9 [Bacteria]	0.083	0.414
MULTISPECIES: chromosomal replication initiator protein DnaA [Bacilli]	0.099	0.774			dihydroorotate oxidase [Enterococcus faecalis]	1.142		1.486		MULTISPECIES: phosphoenolpyruvate--protein phosphotransferase [Bacilli]	1.208	0.678
MULTISPECIES: dihydrolipoyllysine-residue acetyltransferase [Bacilli]	0.378	0.774			MULTISPECIES: cell division protein FtsZ [Bacilli]	1.071		1.486		MULTISPECIES: 30S ribosomal protein S3 [Bacilli]	0.348	0.406
MULTISPECIES: pyridoxal phosphate-dependent aminotransferase [Bacilli]	0.276	0.772			MULTISPECIES: DUF2829 domain-containing protein [Bacteria]	-0.65		1.482		threonine--tRNA ligase [Enterococcus faecalis]	1.298	0.893
MULTISPECIES: hypothetical protein [Bacilli]	-0.287	0.771			MULTISPECIES: 50S ribosomal protein L29 [Bacteria]	-0.734		1.482		MULTISPECIES: tRNA 2-thiouridine(34) synthase MnmA [Bacilli]	1.134	0.577
preprotein translocase subunit SecA [Enterococcus faecalis]	0.781	0.769			MULTISPECIES: heavy-metal-associated domain-containing protein [Bacilli]	-0.971		1.481		MULTISPECIES: ABC transporter ATP-binding protein [Enterococcus]	1.131	-0.107
MULTISPECIES: 50S ribosomal protein L33 [Bacilli]	0.638	0.763			ribosome maturation factor RimM [Enterococcus faecalis]	0.854		1.478		MULTISPECIES: ATP-binding cassette domain-containing protein [Enterococcus]	0.367	0.027
single-stranded-DNA-specific exonuclease RecJ [Enterococcus faecalis]	-0.216	0.763			MULTISPECIES: ATP-dependent Clp protease ATP-binding subunit [Enterococcus]	0.42	1.473			MULTISPECIES: NADP-dependent phosphogluconate dehydrogenase [Enterococcus]	0.838	0.514
MULTISPECIES: NAD(P)/FAD-dependent oxidoreductase [Enterococcus]	0.772	0.758			MULTISPECIES: F0F1 ATP synthase subunit epsilon [Bacilli]	0.436	1.461			MULTISPECIES: pyridoxal phosphate-dependent aminotransferase [Bacilli]	0.732	0.276
MULTISPECIES: asparaginase [Bacilli]	0.796	0.753			MULTISPECIES: F0F1 ATP synthase subunit epsilon [Bacilli]; MULTISPECIES: alpha-glucosidase [Enterococcus]	0.436		1.461		MULTISPECIES: ammonia-dependent NAD(+) synthetase [Bacilli]	0.999	0.115
MULTISPECIES: enoyl-[acyl-carrier-protein] reductase FabK [Enterococcus]	0.767	0.75			MULTISPECIES: copper homeostasis protein CutC [Enterococcus]	1.299		1.448		MULTISPECIES: DNA-binding protein [Bacilli]	-0.522	-0.169
MULTISPECIES: flavocytochrome c [Bacilli]	-0.903	0.747			MULTISPECIES: dTDP-glucose 4,6-dehydratase [Enterococcus]	0.817		1.44		MULTISPECIES: RNA methyltransferase [Bacilli]	0.58	0.699
transcription-repair coupling factor [Enterococcus faecalis]	0.635	0.747			MULTISPECIES: PTS sugar transporter subunit IIA [Enterococcus]	0.375	1.436			lipoate--protein ligase [Enterococcus faecalis]	0.861	0.053
MULTISPECIES: hypothetical protein [Enterococcus]	-0.781	0.737			MULTISPECIES: glyoxalase/bleomycin resistance/dioxygenase family protein [Bacteria]	0.712		1.431		MULTISPECIES: ATP-dependent zinc metalloprotease FtsH [Enterococcus]	0.501	0.557
MULTISPECIES: phosphoenolpyruvate--protein phosphotransferase [Bacilli]	0.678	0.737			hypothetical protein [Enterococcus faecalis]	1.703		1.429		DNA-formamidopyrimidine glycosylase [Enterococcus faecalis]	0.987	0.183
MULTISPECIES: translational GTPase TypA [Bacilli]	0.695	0.735			MULTISPECIES: UTP--glucose-1-phosphate uridylyltransferase GalU [Bacilli]	0.773		1.426		MULTISPECIES: 50S ribosomal protein L3 [Bacilli]	0.575	1.019
MULTISPECIES: DegV family protein [Bacilli]	-0.596	0.732			MULTISPECIES: DAK2 domain-containing protein [Bacilli]	0.671		1.424		MULTISPECIES: enoyl-[acyl-carrier-protein] reductase FabK [Enterococcus]	0.769	0.767
MULTISPECIES: iron-hydroxamate ABC transporter substrate-binding protein [Enterococcus]	-0.737	0.731			MULTISPECIES: glycine cleavage system protein H [Enterococcus]	-0.323	1.423			MULTISPECIES: ATP-dependent Clp endopeptidase proteolytic subunit ClpP [Bacilli]	0.634	0.054
MULTISPECIES: NADP-specific glutamate dehydrogenase [Enterococcus]	0.513	0.726			MULTISPECIES: elongation factor Ts [Bacilli]	1.42		1.421		DNA (cytosine-5-)-methyltransferase [Enterococcus faecalis]	1.028	0.42
MULTISPECIES: leucine--tRNA ligase [Bacilli]	0.533	0.718			MULTISPECIES: 50S ribosomal protein L15 [Enterococcus]	0.429	1.418			MULTISPECIES: phosphopyruvate hydratase [Bacilli]	1.194	0.34
MULTISPECIES: signal recognition particle protein [Enterococcus]	0.507	0.715			MULTISPECIES: 2-dehydropantoate 2-reductase [Enterococcus]	0.98		1.412		MULTISPECIES: 30S ribosomal protein S12 [Bacilli]	0.049	1.181
MULTISPECIES: ATP-dependent zinc metalloprotease FtsH [Enterococcus]	0.557	0.712			MULTISPECIES: 50S ribosomal protein L5 [Bacilli]	1.044		1.411		valine--tRNA ligase [Enterococcus faecalis]	0.723	0.57
MULTISPECIES: penicillin-binding protein 2 [Enterococcus]	-0.542	0.702			MULTISPECIES: HIT family protein [Bacilli]	0.617	1.409			SidA/IucD/PvdA family monooxygenase [Enterococcus faecalis]	0.042	0.831
MULTISPECIES: cation-translocating P-type ATPase [Bacilli]	0.514	0.7			legume lectins beta domain protein [Enterococcus faecalis]	-1.656		1.401		MULTISPECIES: hypothetical protein [Bacilli]	-0.25	-0.287
MULTISPECIES: CtsR family transcriptional regulator [Bacilli]	0.278	0.692			carboxypeptidase M32 [Enterococcus faecalis]	1.341		1.391		MULTISPECIES: TrkA family potassium uptake protein [Bacilli]	0.29	0.052
MULTISPECIES: transcription elongation factor GreA [Bacilli]	-0.386	0.69			carboxypeptidase M32 [Enterococcus faecalis]; MULTISPECIES: formate--tetrahydrofolate ligase [Enterococcus]	1.341		1.391		MULTISPECIES: ribonuclease J [Enterococcus]	0.356	0.5
MULTISPECIES: peptidase M4 [Enterococcus]	-0.869	0.69			MULTISPECIES: dTDP-4-dehydrorhamnose 3,5-epimerase [Bacilli]	0.729		1.369		cysteine synthase A [Enterococcus faecalis]	0.584	-0.217
MULTISPECIES: DNA-binding protein [Bacilli]	-0.169	0.689			MULTISPECIES: elongation factor P [Bacilli]	0.822		1.364		MULTISPECIES: single-stranded DNA-binding protein [Bacilli]	-0.279	0.313
MULTISPECIES: peptide chain release factor 1 [Bacilli]	0.488	0.688			MULTISPECIES: 50S ribosomal protein L30 [Bacteria]	-0.663		1.361		MULTISPECIES: ribose-phosphate diphosphokinase [Bacilli]	0.872	0.208
MULTISPECIES: endolytic transglycosylase MltG [Enterococcus]	-0.473	0.68			MULTISPECIES: response regulator transcription factor [Bacilli]	1.006		1.357		ABC transporter ATP-binding protein [Enterococcus faecalis]	0.973	0.118
MULTISPECIES: transcriptional regulator Spx [Bacilli]	-0.318	0.679			MULTISPECIES: amino acid ABC transporter ATP-binding protein [Bacilli]	1.084		1.355		MULTISPECIES: NAD(P)H-dependent glycerol-3-phosphate dehydrogenase [Enterococcus]	0.838	0.414
lysine--tRNA ligase [Enterococcus faecalis]	0.593	0.679			MULTISPECIES: V-type ATPase subunit F [Bacilli]	-0.536	1.353			MULTISPECIES: UDP-N-acetylmuramoyl-tripeptide--D-alanyl-D-alanine ligase [Enterococcus]	0.73	0.038
MULTISPECIES: dTDP-glucose 4,6-dehydratase [Enterococcus]	0.483	0.674			ABC transporter ATP-binding protein [Enterococcus faecalis]	0.973		1.348		MULTISPECIES: 5-formyltetrahydrofolate cyclo-ligase [Enterococcus]	0.608	-0.212
MULTISPECIES: phenylalanine--tRNA ligase subunit beta [Enterococcus]	0.629	0.67			MULTISPECIES: diphosphomevalonate decarboxylase [Bacilli]	1.284		1.347		MULTISPECIES: 50S ribosomal protein L20 [Bacilli]	0.309	0.121
MULTISPECIES: toxic anion resistance protein [Bacilli]	0.224	0.665			MULTISPECIES: formate--tetrahydrofolate ligase [Enterococcus]	0.53	1.345			MULTISPECIES: pyruvate dehydrogenase (acetyl-transferring) E1 component subunit alpha [Bacilli]	0.783	0.42
MULTISPECIES: amino acid ABC transporter ATP-binding protein [Bacilli]	-0.252	0.659			Asp23/Gls24 family envelope stress response protein [Enterococcus faecalis]	0.644		1.34		MULTISPECIES: cell division protein FtsA [Enterococcus]	1.121	0.316
MULTISPECIES: DNA starvation/stationary phase protection protein [Bacilli]	1.534	0.649			MULTISPECIES: hypothetical protein [Bacilli]	-0.646		1.34		MULTISPECIES: Tyrosine--tRNA ligase 1 [Bacteria]	1.388	2.003
MULTISPECIES: IMP dehydrogenase [Bacilli]	0.309	0.649			MULTISPECIES: cation-translocating P-type ATPase [Bacilli]	0.52	1.338			MULTISPECIES: septation ring formation regulator EzrA [Enterococcus]	0.792	0.478
MULTISPECIES: purine-nucleoside phosphorylase [Enterococcus]	0.201	0.648			MULTISPECIES: Asp23/Gls24 family envelope stress response protein [Bacilli]	0.702		1.33		MULTISPECIES: dihydrolipoyl dehydrogenase [Bacilli]	0.689	0.423
MULTISPECIES: acetyl-CoA carboxylase carboxyltransferase subunit beta [Bacilli]	0.444	0.641			MULTISPECIES: phosphoglycerate kinase [Bacilli]	0.909		1.323		MULTISPECIES: type I glyceraldehyde-3-phosphate dehydrogenase [Bacilli]	0.857	0.669
MULTISPECIES: DNA-directed RNA polymerase subunit alpha [Bacilli]	-0.216	0.64			MULTISPECIES: xanthine phosphoribosyltransferase [Bacilli]	0.529	1.32			MULTISPECIES: hypothetical protein [Bacilli]	0.743	-0.178
MULTISPECIES: ornithine carbamoyltransferase [Enterococcus]	-0.302	0.638			MULTISPECIES: ring-cleaving dioxygenase [Enterococcus]	0.616	1.319			MULTISPECIES: 4-hydroxy-tetrahydrodipicolinate synthase [Enterococcus]	0.553	0.156
ATP-dependent protease ATPase subunit HslU [Enterococcus faecalis]	1.008	0.634			MULTISPECIES: UDP-N-acetylmuramate dehydrogenase [Enterococcus]	0.833		1.302		MULTISPECIES: polyribonucleotide nucleotidyltransferase [Enterococcus]	0.588	0.187
MULTISPECIES: ribosome biogenesis GTPase YqeH [Bacilli]	0.309	0.634			MULTISPECIES: phosphate acetyltransferase [Bacilli]	1.021		1.301		MULTISPECIES: 50S ribosomal protein L2 [Bacilli]	0.404	1.152
pyridine nucleotide-disulfide oxidoreductase [Enterococcus faecalis]	0.62	0.632			tRNA (adenosine(37)-N6)-threonylcarbamoyltransferase complex ATPase subunit type 1 TsaE [Enterococcus faecalis]	0.571	1.298			MULTISPECIES: organic hydroperoxide resistance protein [Bacilli]	0.564	-0.011
MULTISPECIES: ATP-dependent Clp protease ATP-binding subunit ClpX [Bacilli]	0.354	0.629			MULTISPECIES: CDP-diacylglycerol--glycerol-3-phosphate 3-phosphatidyltransferase [Bacilli]	0.559	1.294			MULTISPECIES: 3-deoxy-7-phosphoheptulonate synthase [Bacilli]	1.263	0.497
MULTISPECIES: ABC transporter permease subunit [Bacilli]	-0.659	0.626			MULTISPECIES: glucose-6-phosphate isomerase [Bacilli]	1.037	1.293			trigger factor [Enterococcus faecalis]	0.761	0.384
MULTISPECIES: DUF2829 domain-containing protein [Bacteria]	-0.204	0.622			flavodoxin [Enterococcus faecalis]	0.373	1.289			MULTISPECIES: methionine--tRNA ligase [Bacilli]	0.573	-0.151
MULTISPECIES: L-lactate dehydrogenase [Bacilli]	0.452	0.621			MULTISPECIES: hypothetical protein [Bacilli]	0.899	1.288			MULTISPECIES: DUF1934 domain-containing protein [Bacilli]	0.76	0.171
MULTISPECIES: NADP-dependent phosphogluconate dehydrogenase [Enterococcus]	0.514	0.619			MULTISPECIES: nucleotide exchange factor GrpE [Bacilli]	0.616	1.286			MULTISPECIES: DivIVA domain-containing protein [Bacilli]	1.065	0.158
MULTISPECIES: phosphate signaling complex protein PhoU [Bacilli]	-0.025	0.617			MULTISPECIES: HU family DNA-binding protein [Bacilli]	0.76	1.281			MULTISPECIES: Asp-tRNA(Asn)/Glu-tRNA(Gln) amidotransferase subunit GatB [Bacilli]	1.009	0.109
flavodoxin [Enterococcus faecalis]	0.305	0.617			MULTISPECIES: phosphate signaling complex protein PhoU [Bacilli]	0.429	1.274			MULTISPECIES: 50S ribosomal protein L21 [Bacilli]	0.364	0.561
cysteine synthase A [Enterococcus faecalis]	-0.217	0.617			mannose-6-phosphate isomerase, class I [Enterococcus faecalis]	1.084	1.272			MULTISPECIES: Fe-S cluster assembly ATPase SufC [Bacilli]	0.841	-0.044
legume lectins beta domain protein [Enterococcus faecalis]	-0.538	0.616			MULTISPECIES: diacylglycerol kinase family lipid kinase [Enterococcus]	0.936	1.272			polyprenyl synthetase family protein [Enterococcus faecalis]	0.773	0.143
MULTISPECIES: hypothetical protein [Bacilli]	-0.403	0.615			MULTISPECIES: YbaB/EbfC family nucleoid-associated protein [Enterococcus]	0.63	1.272			DnaD domain protein [Enterococcus faecalis]	0.266	-0.011
MULTISPECIES: metal-sulfur cluster assembly factor [Bacilli]	-0.164	0.614			MULTISPECIES: Tyrosine--tRNA ligase 1 [Bacteria]	1.388	1.272			MULTISPECIES: riboflavin biosynthesis protein RibF [Bacilli]	0.745	-0.083
MULTISPECIES: acyl carrier protein [Bacteria]	0.413	0.612			MULTISPECIES: thioredoxin family protein [Bacilli]	-0.751	1.271			MULTISPECIES: 5-(carboxyamino)imidazole ribonucleotide synthase [Enterococcus]	0.982	0.324
MULTISPECIES: ribonuclease PH [Enterococcus]	-0.422	0.606			MULTISPECIES: translation initiation factor IF-1 [Bacilli]	-0.624	1.27			amino acid ABC transporter ATP-binding protein [Enterococcus faecalis]	0.542	0.28
MULTISPECIES: peptidylprolyl isomerase [Bacilli]	-0.218	0.606			MULTISPECIES: PTS sugar transporter subunit IIB [Bacteria]; MULTISPECIES: PTS sugar transporter subunit IIB [Bacilli]	1.148	1.261			MULTISPECIES: UDP-N-acetylmuramate dehydrogenase [Enterococcus]	0.833	0.258
MULTISPECIES: DNA topoisomerase (ATP-hydrolyzing) subunit B [Bacilli]	0.47	0.601			MULTISPECIES: PTS sugar transporter subunit IIB [Bacteria]	1.148	1.261			MULTISPECIES: isoleucine--tRNA ligase [Enterococcus]	0.877	0.549
MULTISPECIES: dihydroxyacetone kinase subunit L [Enterococcus]	-0.257	0.598			peptidase T [Enterococcus faecalis]	0.814	1.258			FADH(2)-oxidizing methylenetetrahydrofolate--tRNA-(uracil(54)-C(5))-methyltransferase TrmFO [Enterococcus faecalis]	0.848	-0.046
MULTISPECIES: diacylglycerol kinase family lipid kinase [Enterococcus]	-0.153	0.597			MULTISPECIES: phenylalanine--tRNA ligase subunit beta [Enterococcus]	0.906	1.255			MULTISPECIES: ATP-dependent Clp protease ATP-binding subunit ClpX [Bacilli]	0.849	0.354
MULTISPECIES: PDZ domain-containing protein [Bacilli]	-0.344	0.596			MULTISPECIES: 50S ribosomal protein L3 [Bacilli]	0.575	1.255			MULTISPECIES: NAD(P)/FAD-dependent oxidoreductase [Bacilli]	0.618	0.495
MULTISPECIES: class I SAM-dependent methyltransferase [Bacilli]	0.616	0.589			MULTISPECIES: excinuclease ABC subunit UvrA [Bacilli]	0.632	1.25			MULTISPECIES: acetyl-CoA carboxylase biotin carboxylase subunit [Enterococcus]	0.675	0.183
MULTISPECIES: DUF4097 family beta strand repeat protein [Enterococcus]	0.434	0.589			CsbD family protein [Enterococcus faecalis]	0.616	1.247			MULTISPECIES: 30S ribosomal protein S11 [Bacilli]	0.714	0.803
MULTISPECIES: hypothetical protein [Bacilli]	-0.79	0.588			MULTISPECIES: dihydrolipoyllysine-residue acetyltransferase [Bacilli]	0.685	1.246			MULTISPECIES: Fe-S cluster assembly protein SufB [Bacilli]	0.46	0.203
U32 family peptidase [Enterococcus faecalis]	-0.237	0.587			MULTISPECIES: Fe-S cluster assembly protein SufB [Bacilli]	0.46	1.246			hypothetical protein [Enterococcus faecalis]	1.703	-0.241
MULTISPECIES: adenylate kinase [Bacilli]	-0.429	0.586			MULTISPECIES: YlaN family protein [Bacilli]	-0.617	1.242			MULTISPECIES: NADP-specific glutamate dehydrogenase [Enterococcus]	0.608	0.513
MULTISPECIES: DNA-dependent RNA polymerase auxiliary subunit epsilon family protein [Bacilli]	-0.395	0.585			MULTISPECIES: 50S ribosomal protein L22 [Bacilli]	0.469	1.238			MULTISPECIES: asparagine--tRNA ligase [Enterococcus]	1.018	0.424
V-type ATP synthase subunit A [Enterococcus faecalis]	0.442	0.585			MULTISPECIES: 2,3-diphosphoglycerate-dependent phosphoglycerate mutase [Bacilli]	1.128	1.232			MULTISPECIES: 50S ribosomal protein L24 [Bacilli]	0.568	0.117
iron-containing alcohol dehydrogenase [Enterococcus faecalis]	0.378	0.584			cystathionine gamma-synthase [Enterococcus faecalis]	0.82	1.226			MULTISPECIES: L-lactate dehydrogenase [Bacilli]	1.491	0.452
MULTISPECIES: excinuclease ABC subunit UvrB [Bacilli]	0.402	0.576			MULTISPECIES: Asp-tRNA(Asn)/Glu-tRNA(Gln) amidotransferase subunit GatB [Bacilli]	1.009	1.225			MULTISPECIES: nitroreductase family protein [Bacilli]	3.703	0.563
MULTISPECIES: co-chaperone GroES [Bacilli]	0.211	0.574			MULTISPECIES: 30S ribosomal protein S13 [Bacilli]	0.605	1.224			MULTISPECIES: NADH peroxidase [Bacilli]	1.234	0.186
MULTISPECIES: class I SAM-dependent methyltransferase [Bacilli]	0.445	0.573			MULTISPECIES: NAD(P)H-dependent glycerol-3-phosphate dehydrogenase [Enterococcus]	0.838	1.223			MULTISPECIES: NAD(P)/FAD-dependent oxidoreductase [Enterococcus]	0.349	0.772
MULTISPECIES: replicative DNA helicase [Bacilli]	0.519	0.57			MULTISPECIES: iron-sulfur cluster biosynthesis protein [Bacilli]	-0.22	1.219			MULTISPECIES: tRNA guanosine(34) transglycosylase Tgt [Bacilli]	0.302	0.106
MULTISPECIES: hypothetical protein [Enterococcus]	-0.422	0.568			MULTISPECIES: dTDP-4-dehydrorhamnose reductase [Enterococcus]	0.781	1.219			MULTISPECIES: heavy metal-binding domain-containing protein [Bacteria]	0.083	-0.054
MULTISPECIES: PTS sugar transporter subunit IIA [Enterococcus]	0.149	0.566			MULTISPECIES: NADP-dependent phosphogluconate dehydrogenase [Enterococcus]	0.838	1.219			MULTISPECIES: ROK family glucokinase [Bacilli]	0.968	0.107
MULTISPECIES: TIGR01457 family HAD-type hydrolase [Enterococcus]	0.484	0.564			MULTISPECIES: adenylate kinase [Bacilli]	0.44	1.217			class I SAM-dependent RNA methyltransferase [Enterococcus faecalis]	0.553	0.467
MULTISPECIES: iron-sulfur cluster biosynthesis family protein [Enterococcus]	0.401	0.561			MULTISPECIES: 3-hydroxyacyl-ACP dehydratase FabZ [Bacilli]	0.723	1.207			aminoacyltransferase [Enterococcus faecalis]	0.605	0.64
ribosome maturation factor RimM [Enterococcus faecalis]	0.44	0.559			MULTISPECIES: L-lactate dehydrogenase [Bacilli]	1.491	1.207			MULTISPECIES: M42 family metallopeptidase [Bacilli]	0.517	0.158
MULTISPECIES: septation ring formation regulator EzrA [Enterococcus]	0.478	0.556			MULTISPECIES: translational GTPase TypA [Bacilli]	0.964	1.204			MULTISPECIES: DNA polymerase I [Bacilli]	0.425	0.112
MULTISPECIES: F0F1 ATP synthase subunit alpha [Bacilli]	0.446	0.555			1-phosphofructokinase [Enterococcus faecalis]	0.797	1.201			hypothetical protein [Enterococcus faecalis]	0.458	-0.211
lipoate--protein ligase [Enterococcus faecalis]	0.053	0.551			MULTISPECIES: class 1b ribonucleoside-diphosphate reductase subunit beta [Bacteria]	1.703	1.198			MULTISPECIES: pyruvate kinase [Bacilli]	0.974	0.652
valine--tRNA ligase [Enterococcus faecalis]	0.57	0.55			DNA-formamidopyrimidine glycosylase [Enterococcus faecalis]	0.987	1.196			MULTISPECIES: class I SAM-dependent methyltransferase [Bacilli]	0.964	0.616
MULTISPECIES: ABC transporter ATP-binding protein/permease [Enterococcus]	-0.613	0.55			MULTISPECIES: L-serine ammonia-lyase, iron-sulfur-dependent, subunit alpha [Enterococcus]	0.851	1.19			ribosome maturation factor RimM [Enterococcus faecalis]	0.854	0.44
MULTISPECIES: ATP-dependent chaperone ClpB [Bacilli]	0.633	0.546			MULTISPECIES: tRNA uridine-5-carboxymethylaminomethyl(34) synthesis enzyme MnmG [Bacilli]	0.671	1.186			MULTISPECIES: peptide chain release factor 3 [Bacilli]	1.059	0.269
MULTISPECIES: redox-sensing transcriptional repressor Rex [Bacilli]	0.475	0.545			serine protease [Enterococcus faecalis]	-0.679	1.185			MULTISPECIES: 50S ribosomal protein L13 [Bacilli]	0.064	0.109
MULTISPECIES: DNA-directed RNA polymerase subunit beta' [Bacilli]	0.466	0.545			endocarditis and biofilm-associated pilus minor subunit EbpB [Enterococcus faecalis]	-0.827	1.185			MULTISPECIES: TIGR01457 family HAD-type hydrolase [Enterococcus]	0.673	0.484
hypothetical protein [Enterococcus faecalis]	-0.21	0.541			MULTISPECIES: NAD(P)/FAD-dependent oxidoreductase [Enterococcus]	0.349	1.185			ATP-dependent protease ATPase subunit HslU [Enterococcus faecalis]	0.843	1.008
MULTISPECIES: beta-phosphoglucomutase [Enterococcus]	-0.249	0.541			MULTISPECIES: GNAT family N-acetyltransferase [Bacilli]	0.518	1.183			MULTISPECIES: proline--tRNA ligase [Enterococcus]	0.568	0.453
MULTISPECIES: peptide ABC transporter substrate-binding protein [Enterococcus]	-0.646	0.534			preprotein translocase subunit SecA [Enterococcus faecalis]	0.635	1.177			MULTISPECIES: 30S ribosomal protein S8 [Bacilli]	0.722	0.247
MULTISPECIES: pyruvate kinase [Bacilli]	0.652	0.532			MULTISPECIES: ring-cleaving dioxygenase [Bacilli]	1.854	1.176			MULTISPECIES: alpha-ketoacid dehydrogenase subunit beta [Bacilli]	0.887	0.207
MULTISPECIES: LTA synthase family protein [Enterococcus]	-0.37	0.531			MULTISPECIES: 30S ribosomal protein S1 [Bacilli]	1.13	1.171			1,4-dihydroxy-2-naphthoyl-CoA synthase [Enterococcus faecalis]	0.802	-0.069
MULTISPECIES: molecular chaperone DnaK [Bacilli]	0.349	0.528			MULTISPECIES: tRNA preQ1(34) S-adenosylmethionine ribosyltransferase-isomerase QueA [Bacilli]	0.942	1.167			MULTISPECIES: elongation factor Ts [Bacilli]	1.42	0.027
MULTISPECIES: D-alanine--poly(phosphoribitol) ligase subunit DltC [Bacteria]	-0.249	0.527			MULTISPECIES: amidase [Enterococcus]	0.868	1.164			NAD-dependent DNA ligase LigA [Enterococcus faecalis]	0.412	0.5
MULTISPECIES: DNA-directed RNA polymerase subunit omega [Bacteria]	-0.241	0.526			MULTISPECIES: recombinase RecA [Bacilli]	0.686	1.163			MULTISPECIES: cell division protein FtsZ [Bacilli]	1.071	0.1
MULTISPECIES: 30S ribosomal protein S18 [Bacilli]	0.395	0.526			MULTISPECIES: hypoxanthine phosphoribosyltransferase [Bacilli]	0.485	1.156			MULTISPECIES: 3-dehydroquinate synthase [Enterococcus]	1.28	0.382
MULTISPECIES: Hsp33 family molecular chaperone HslO [Bacilli]	0.404	0.524			MULTISPECIES: 5-(carboxyamino)imidazole ribonucleotide synthase [Enterococcus]	0.982	1.155			cell division protein SepF [Enterococcus faecalis]	0.31	0.014
MULTISPECIES: PTS mannose transporter subunit IIAB [Bacilli]	0.436	0.524			MULTISPECIES: iron-sulfur cluster-binding protein [Enterococcus]	0.775	1.155			MULTISPECIES: L-serine ammonia-lyase, iron-sulfur-dependent, subunit alpha [Enterococcus]	0.851	-0.281
MULTISPECIES: 50S ribosomal protein L21 [Bacilli]	0.561	0.522			threonine--tRNA ligase [Enterococcus faecalis]	1.298	1.154			MULTISPECIES: glycerol-3-phosphate cytidylyltransferase [Enterococcus]	0.675	-0.162
MULTISPECIES: anaerobic ribonucleoside-triphosphate reductase [Bacilli]	0.52	0.518			MULTISPECIES: alpha-ketoacid dehydrogenase subunit beta [Bacilli]	0.887	1.151			MULTISPECIES: hypothetical protein [Enterococcus]	1.079	-0.228
MULTISPECIES: HIT family protein [Bacilli]	0.098	0.515			MULTISPECIES: ATP-binding protein [Enterococcus]	0.855	1.149			MULTISPECIES: GNAT family N-acetyltransferase [Bacilli]	0.518	-0.17
MULTISPECIES: CTP synthase [Bacilli]	0.592	0.515			MULTISPECIES: S4 domain-containing protein YaaA [Bacteria]	-0.114	1.148			MULTISPECIES: pur operon repressor [Bacilli]	0.349	-0.025
MULTISPECIES: Tyrosine--tRNA ligase 1 [Bacteria]	2.003	0.514			MULTISPECIES: serine hydroxymethyltransferase [Bacilli]	1.514	1.145			MULTISPECIES: 2-dehydropantoate 2-reductase [Enterococcus]	0.98	-0.017
mannose-6-phosphate isomerase, class I [Enterococcus faecalis]	-0.371	0.508			MULTISPECIES: metal ABC transporter substrate-binding protein [Bacilli]	0.397	1.132			MULTISPECIES: large conductance mechanosensitive channel protein MscL [Bacilli]	0.06	0.407
MULTISPECIES: V-type ATPase subunit F [Bacilli]	0.136	0.508			MULTISPECIES: arginine deiminase [Bacilli]	-0.598	1.127			MULTISPECIES: cation-translocating P-type ATPase [Bacilli]	0.52	0.514
MULTISPECIES: DsbA family protein [Bacilli]	0.236	0.505			MULTISPECIES: acetyl-CoA carboxylase biotin carboxylase subunit [Enterococcus]	0.675	1.124			MULTISPECIES: septum formation protein Maf [Bacilli]	0.343	0.283
MULTISPECIES: dihydrolipoyl dehydrogenase [Bacilli]	0.423	0.504			MULTISPECIES: 4-hydroxy-tetrahydrodipicolinate synthase [Enterococcus]	0.553	1.118			MULTISPECIES: nitroreductase family protein [Bacilli]	1.761	-0.169
MULTISPECIES: type I glyceraldehyde-3-phosphate dehydrogenase [Bacilli]	0.669	0.503			bifunctional methylenetetrahydrofolate dehydrogenase/methenyltetrahydrofolate cyclohydrolase [Enterococcus faecalis]	1.241	1.114			MULTISPECIES: foldase [Enterococcus]	0.324	0.048
MULTISPECIES: hypothetical protein [Bacilli]	-0.379	0.502			MULTISPECIES: 50S ribosomal protein L1 [Bacilli]	0.768	1.114			carboxypeptidase M32 [Enterococcus faecalis]	1.341	0.48
MULTISPECIES: preprotein translocase subunit YajC [Bacilli]	0.759	0.502			MULTISPECIES: glucose-6-phosphate dehydrogenase [Bacilli]	0.911	1.113			MULTISPECIES: phenylalanine--tRNA ligase subunit beta [Enterococcus]	0.906	0.629
MULTISPECIES: universal stress protein [Enterococcus]	-0.283	0.501			MULTISPECIES: adenylosuccinate synthase [Bacilli]	0.613	1.111			MULTISPECIES: aldo/keto reductase [Enterococcus]	1.47	0.135
MULTISPECIES: tyrosine decarboxylase [Bacteria]	-0.303	0.496			MULTISPECIES: DsbA family protein [Bacilli]	0.745	1.108			MULTISPECIES: S-ribosylhomocysteine lyase [Bacilli]	1.003	-0.107
MULTISPECIES: L-serine ammonia-lyase, iron-sulfur-dependent, subunit alpha [Enterococcus]	-0.281	0.49			MULTISPECIES: polyribonucleotide nucleotidyltransferase [Enterococcus]	0.588	1.108			MULTISPECIES: F0F1 ATP synthase subunit epsilon [Bacilli]	0.436	-0.117
aminopeptidase P family protein [Enterococcus faecalis]	0.562	0.49			MULTISPECIES: YkuJ family protein [Bacteria]	-0.879	1.103			MULTISPECIES: translation initiation factor IF-3 [Bacilli]	0.133	0.071
DNA gyrase subunit A [Enterococcus faecalis]	0.375	0.489			6-aminohexanoate hydrolase [Enterococcus faecalis]	-0.743	1.098			MULTISPECIES: hypothetical protein [Enterococcus]	0.543	-0.024
MULTISPECIES: Tyrosine--tRNA ligase 2 [Bacilli]	-0.167	0.487			ACP S-malonyltransferase [Enterococcus faecalis]	0.931	1.095			MULTISPECIES: ribonuclease J [Enterococcus]	0.823	0.164
MULTISPECIES: glucosamine-6-phosphate deaminase [Bacteria]	-0.231	0.487			MULTISPECIES: fructose-bisphosphate aldolase [Bacilli]	1.007	1.094			MULTISPECIES: 30S ribosomal protein S13 [Bacilli]	0.605	0.401
MULTISPECIES: type B 50S ribosomal protein L31 [Bacilli]	-0.302	0.485			MULTISPECIES: hypothetical protein [Bacilli]	-0.754	1.094			MULTISPECIES: PTS mannose transporter subunit IIAB [Bacilli]	0.832	0.436
MULTISPECIES: 50S ribosomal protein L14 [Bacilli]	0.644	0.482			MULTISPECIES: NAD(P)-dependent oxidoreductase [Enterococcus]	0.806	1.091			MULTISPECIES: serine/threonine protein kinase IreK [Enterococcus]	0.387	0.253
MULTISPECIES: 3-dehydroquinate synthase [Enterococcus]	0.382	0.481			MULTISPECIES: redox-sensing transcriptional repressor Rex [Bacilli]	0.65	1.091			MULTISPECIES: serine hydroxymethyltransferase [Bacilli]	1.514	0.183
MULTISPECIES: acetyl-CoA carboxylase biotin carboxylase subunit [Enterococcus]	0.183	0.478			MULTISPECIES: glutathione-disulfide reductase [Enterococcus]	1.233	1.088			MULTISPECIES: elongation factor P [Bacilli]	0.822	-0.087
MULTISPECIES: PTS sugar transporter subunit IIB [Bacteria]; MULTISPECIES: PTS sugar transporter subunit IIB [Bacilli]	-0.17	0.474			endolysin [Enterococcus faecalis]	0.787	1.087			U32 family peptidase [Enterococcus faecalis]	0.994	-0.237
MULTISPECIES: PTS sugar transporter subunit IIB [Bacteria]	-0.17	0.474			MULTISPECIES: alkylphosphonate utilization protein [Bacilli]	-0.628	1.086			preprotein translocase subunit SecA [Enterococcus faecalis]	0.635	0.781
MULTISPECIES: PBP1A family penicillin-binding protein [Enterococcus]	-0.513	0.473			phosphopantothenate--cysteine ligase [Enterococcus faecalis]	0.636	1.083			bifunctional methylenetetrahydrofolate dehydrogenase/methenyltetrahydrofolate cyclohydrolase [Enterococcus faecalis]	1.241	-0.09
MULTISPECIES: 2-hydroxyacid dehydrogenase [Bacilli]	0.557	0.472			ATP-dependent protease ATPase subunit HslU [Enterococcus faecalis]	0.843	1.079			MULTISPECIES: peptide chain release factor 1 [Bacilli]	0.72	0.488
MULTISPECIES: NAD(P)/FAD-dependent oxidoreductase [Bacilli]	0.495	0.471			MULTISPECIES: asparaginase [Bacilli]	1.166	1.074			RidA family protein [Enterococcus faecalis]	-0.108	0.273
carboxypeptidase M32 [Enterococcus faecalis]	0.48	0.466			MULTISPECIES: M42 family metallopeptidase [Bacilli]	0.517	1.065			MULTISPECIES: glutamine-hydrolyzing GMP synthase [Bacilli]	0.98	-0.019
carboxypeptidase M32 [Enterococcus faecalis]; MULTISPECIES: formate--tetrahydrofolate ligase [Enterococcus]	0.48	0.466			MULTISPECIES: GNAT family N-acetyltransferase [Enterococcus]	0.354	1.061			MULTISPECIES: ribosome biogenesis GTPase Der [Enterococcus]	0.603	0.447
MULTISPECIES: UTP--glucose-1-phosphate uridylyltransferase GalU [Bacilli]	0.255	0.465			MULTISPECIES: ArgE/DapE family deacylase [Enterococcus]	0.978	1.061			MULTISPECIES: translational GTPase TypA [Bacilli]	0.964	0.695
MULTISPECIES: aminopeptidase C [Bacilli]	0.513	0.465			MULTISPECIES: asparagine--tRNA ligase [Enterococcus]	1.018	1.054			ACP S-malonyltransferase [Enterococcus faecalis]	0.931	-0.117
MULTISPECIES: ribosome-associated translation inhibitor RaiA [Bacilli]	0.438	0.464			MULTISPECIES: excinuclease ABC subunit UvrB [Bacilli]	1.059	1.054			MULTISPECIES: deoxyribonuclease IV [Enterococcus]	0.722	-0.1
MULTISPECIES: lactoylglutathione lyase [Bacilli]	-0.225	0.463			MULTISPECIES: phosphoglucosamine mutase [Enterococcus]	0.492	1.05			MULTISPECIES: PDZ domain-containing protein [Bacilli]	0.149	-0.344
DNA (cytosine-5-)-methyltransferase [Enterococcus faecalis]	0.42	0.46			MULTISPECIES: Asp23/Gls24 family envelope stress response protein [Bacilli]	0.486	1.047			MULTISPECIES: co-chaperone GroES [Bacilli]	0.291	0.211
MULTISPECIES: 50S ribosomal protein L29 [Bacteria]	-0.192	0.458			MULTISPECIES: phosphocarrier protein HPr [Bacilli]	-0.859	1.045			homoserine dehydrogenase [Enterococcus faecalis]	0.366	-0.013
MULTISPECIES: TrkA family potassium uptake protein [Bacilli]	0.052	0.457			MULTISPECIES: DUF1934 domain-containing protein [Bacilli]	0.76	1.043			MULTISPECIES: thiol peroxidase [Enterococcus]	1.237	-0.117
MULTISPECIES: aminopeptidase [Bacilli]	0.308	0.456			MULTISPECIES: serine/threonine protein kinase IreK [Enterococcus]	0.387	1.04			MULTISPECIES: hypothetical protein [Enterococcus]	-0.276	-0.366
MULTISPECIES: nitroreductase family protein [Bacilli]	0.563	0.449			MULTISPECIES: organic hydroperoxide resistance protein [Bacilli]	0.564	1.039			Nif3-like dinuclear metal center hexameric protein [Enterococcus faecalis]	-0.045	0.115
MULTISPECIES: iron-sulfur cluster-binding protein [Enterococcus]	1.372	0.448			MULTISPECIES: aminopeptidase C [Bacilli]	1.096	1.033			MULTISPECIES: aminopeptidase [Bacilli]	0.721	0.308
MULTISPECIES: pyrroline-5-carboxylate reductase [Enterococcus]	0.313	0.446			MULTISPECIES: 50S ribosomal protein L32 [Bacilli]	-0.65	1.032			MULTISPECIES: dihydrolipoyllysine-residue acetyltransferase [Bacilli]	0.685	0.378
MULTISPECIES: GNAT family N-acetyltransferase [Enterococcus]	-0.152	0.445			RNA-binding transcriptional accessory protein [Enterococcus faecalis]	-0.495	1.029			MULTISPECIES: CTP synthase [Bacilli]	0.559	0.592
MULTISPECIES: acetyl-CoA carboxylase biotin carboxyl carrier protein [Enterococcus]	0.217	0.445			MULTISPECIES: dihydroorotase [Enterococcus]	0.531	1.022			MULTISPECIES: HIT family protein [Bacilli]	0.617	0.098
MULTISPECIES: metal ABC transporter ATP-binding protein [Bacilli]	0.377	0.443			hypothetical protein [Enterococcus faecalis]	-0.472	1.016			MULTISPECIES: nucleotide exchange factor GrpE [Bacilli]	0.616	-0.066
hypothetical protein [Enterococcus faecalis]	-0.241	0.442			sugar-phosphatase [Enterococcus faecalis]	0.578	1.014			beta-ketoacyl-ACP synthase II [Enterococcus faecalis]	0.867	0.135
MULTISPECIES: fructose-bisphosphate aldolase [Bacilli]	-0.331	0.442			MULTISPECIES: cell division protein ZapA [Bacilli]	0.514	1.009			MULTISPECIES: HAD family hydrolase [Bacilli]	0.379	0.051
MULTISPECIES: glutamyl aminopeptidase [Bacilli]	0.244	0.44			LPXTG cell wall anchor domain-containing protein [Enterococcus faecalis]	-0.562	1.008			MULTISPECIES: redox-regulated ATPase YchF [Bacilli]	0.623	0.01
MULTISPECIES: ring-cleaving dioxygenase [Bacilli]	0.211	0.439			MULTISPECIES: universal stress protein [Enterococcus]	0.474	1.004			MULTISPECIES: glucosamine-6-phosphate deaminase [Bacteria]	0.947	-0.231
MULTISPECIES: dihydroorotase [Enterococcus]	0.662	0.437			MULTISPECIES: alanine--tRNA ligase [Bacilli]	0.546	1.001			MULTISPECIES: HU family DNA-binding protein [Bacilli]	0.76	0.113
pyruvate:ferredoxin (flavodoxin) oxidoreductase [Enterococcus faecalis]	0.615	0.436			MULTISPECIES: deoxyribonuclease IV [Enterococcus]	0.722	1			MULTISPECIES: SDR family oxidoreductase [Enterococcus]	0.961	-0.067
MULTISPECIES: thiol peroxidase [Enterococcus]	-0.117	0.435			MULTISPECIES: SDR family oxidoreductase [Enterococcus]	0.961	0.999			MULTISPECIES: dTDP-4-dehydrorhamnose 3,5-epimerase [Bacilli]	0.729	0.478
MULTISPECIES: adenylosuccinate lyase [Bacilli]	0.553	0.433			MULTISPECIES: hypothetical protein [Bacilli]	1.123	0.997			MULTISPECIES: glutamine amidotransferase [Bacilli]	0.755	-0.401
MULTISPECIES: cysteine desulfurase [Enterococcus]	0.21	0.432			MULTISPECIES: 50S ribosomal protein L27 [Bacilli]	0.284	0.996			phosphopantothenate--cysteine ligase [Enterococcus faecalis]	0.636	0.177
MULTISPECIES: CBS domain-containing protein [Bacilli]	0.275	0.431			MULTISPECIES: peptide chain release factor 3 [Bacilli]	1.059	0.991			MULTISPECIES: 23S rRNA (uracil(1939)-C(5))-methyltransferase RlmD [Bacilli]	0.14	0.018
MULTISPECIES: excinuclease ABC subunit UvrA [Bacilli]	0.18	0.43			MULTISPECIES: iron-sulfur cluster biosynthesis family protein [Enterococcus]	0.696	0.977			MULTISPECIES: manganese-dependent inorganic pyrophosphatase [Bacilli]	0.37	0.418
DNA-directed RNA polymerase subunit beta [Enterococcus faecalis]	-0.241	0.429			MULTISPECIES: hypothetical protein [Bacilli]	-0.25	0.971			glutamine--fructose-6-phosphate transaminase (isomerizing) [Enterococcus faecalis]	0.949	0.14
MULTISPECIES: peptide chain release factor 2 [Enterococcus]	-0.276	0.427			MULTISPECIES: proline--tRNA ligase [Enterococcus]	0.568	0.971			MULTISPECIES: 50S ribosomal protein L22 [Bacilli]	0.469	0.363
MULTISPECIES: F0F1 ATP synthase subunit beta [Bacilli]	0.446	0.426			MULTISPECIES: 3-dehydroquinate synthase [Enterococcus]	1.28	0.971			MULTISPECIES: universal stress protein [Enterococcus]	0.474	-0.171
MULTISPECIES: proline--tRNA ligase [Enterococcus]	0.453	0.425			MULTISPECIES: D-alanine--poly(phosphoribitol) ligase subunit DltA [Enterococcus]	0.758	0.968			MULTISPECIES: 50S ribosomal protein L16 [Bacteria]	0.158	0.198
MULTISPECIES: cold-shock protein [Bacilli]	0.354	0.425			MULTISPECIES: glycerol-3-phosphate cytidylyltransferase [Enterococcus]	0.675	0.968			MULTISPECIES: preprotein translocase subunit YajC [Bacilli]	0.43	0.759
MULTISPECIES: recombinase RecA [Bacilli]	0.089	0.421			MULTISPECIES: glutamine amidotransferase [Bacilli]	0.755	0.961			MULTISPECIES: FMN-dependent NADH-azoreductase [Enterococcus]	2.929	0.153
MULTISPECIES: adenine phosphoribosyltransferase [Bacilli]	-0.231	0.414			MULTISPECIES: ATP-dependent chaperone ClpB [Bacilli]	0.704	0.957			MULTISPECIES: DNA mismatch repair protein MutS [Bacilli]	0.459	0.332
MULTISPECIES: hypothetical protein [Bacilli]	-0.223	0.413			MULTISPECIES: peptide ABC transporter substrate-binding protein [Bacilli]	-0.795	0.953			1-phosphofructokinase [Enterococcus faecalis]	0.797	-0.057
DNA polymerase III subunit beta [Enterococcus faecalis]	0.361	0.411			MULTISPECIES: enoyl-ACP reductase FabI [Bacilli]	1.281	0.953			MULTISPECIES: 30S ribosomal protein S1 [Bacilli]	1.13	0.034
MULTISPECIES: 50S ribosomal protein L4 [Bacilli]	0.375	0.41			MULTISPECIES: transketolase [Enterococcus]	0.706	0.952			MULTISPECIES: alanine--tRNA ligase [Bacilli]	0.546	0.324
MULTISPECIES: helix-turn-helix domain-containing protein [Enterococcus]	0.238	0.41			MULTISPECIES: alkaline phosphatase family protein [Enterococcus]	-0.772	0.949			MULTISPECIES: tRNA preQ1(34) S-adenosylmethionine ribosyltransferase-isomerase QueA [Bacilli]	0.942	0.303
bifunctional hydroxymethylpyrimidine kinase/phosphomethylpyrimidine kinase [Enterococcus faecalis]	0.512	0.408			glutamine--fructose-6-phosphate transaminase (isomerizing) [Enterococcus faecalis]	0.949	0.948			UDP-N-acetylmuramoyl-L-alanine--D-glutamate ligase [Enterococcus faecalis]	1.158	0.164
MULTISPECIES: NAD(P)H-dependent glycerol-3-phosphate dehydrogenase [Enterococcus]	0.414	0.405			MULTISPECIES: ATP-binding cassette domain-containing protein [Enterococcus]	0.367	0.947			MULTISPECIES: 30S ribosomal protein S7 [Bacilli]	0.402	-0.148
MULTISPECIES: YlxQ-related RNA-binding protein [Bacilli]	-0.188	0.403			MULTISPECIES: Cof-type HAD-IIB family hydrolase [Bacilli]	0.808	0.945			MULTISPECIES: flotillin family protein [Bacilli]	0.156	0.228
class I SAM-dependent RNA methyltransferase [Enterococcus faecalis]	0.467	0.394			bifunctional hydroxymethylpyrimidine kinase/phosphomethylpyrimidine kinase [Enterococcus faecalis]	0.858	0.945			MULTISPECIES: 50S ribosomal protein L7/L12 [Bacilli]	0.458	0.177
elongation factor G [Enterococcus faecalis]	0.377	0.393			MULTISPECIES: PTS transporter subunit EIIA [Enterococcus]	0.607	0.944			MULTISPECIES: glucose-1-phosphate thymidylyltransferase RfbA [Bacilli]	0.796	-0.071
MULTISPECIES: LapA family protein [Enterococcus]	0.419	0.393			cadmium-translocating P-type ATPase [Enterococcus faecalis]	0.686	0.943			MULTISPECIES: glucose-6-phosphate dehydrogenase [Bacilli]	0.911	0.322
MULTISPECIES: 30S ribosomal protein S7 [Bacilli]	-0.148	0.393			MULTISPECIES: aminoacyl-tRNA hydrolase [Enterococcus]	0.934	0.937			MULTISPECIES: acetate kinase [Bacilli]	0.565	0.055
MULTISPECIES: dTDP-4-dehydrorhamnose 3,5-epimerase [Bacilli]	0.478	0.393			MULTISPECIES: 2-hydroxyacid dehydrogenase [Bacilli]	0.944	0.934			MULTISPECIES: helix-turn-helix domain-containing protein [Enterococcus]	0.473	-0.067
MULTISPECIES: ammonia-dependent NAD(+) synthetase [Bacilli]	0.115	0.389			MULTISPECIES: ornithine carbamoyltransferase [Enterococcus]	-0.561	0.931			MULTISPECIES: peptide deformylase [Bacilli]	0.452	-0.194
MULTISPECIES: type I glutamate--ammonia ligase [Bacilli]	-0.187	0.389			MULTISPECIES: uracil phosphoribosyltransferase [Bacilli]	0.934	0.925			hydroxymethylglutaryl-CoA reductase, degradative [Enterococcus faecalis]	0.59	0.367
MULTISPECIES: asparagine--tRNA ligase [Enterococcus]	0.424	0.385			MULTISPECIES: leucine--tRNA ligase [Bacilli]	0.349	0.924			MULTISPECIES: dTDP-4-dehydrorhamnose reductase [Enterococcus]	0.781	0.042
threonine synthase [Enterococcus faecalis]	-0.156	0.385			UDP-N-acetylmuramoyl-L-alanine--D-glutamate ligase [Enterococcus faecalis]	1.158	0.923			MULTISPECIES: D-alanine--poly(phosphoribitol) ligase subunit DltA [Enterococcus]	0.758	0.292
MULTISPECIES: methionine--tRNA ligase [Bacilli]	-0.151	0.381			MULTISPECIES: D-alanine--poly(phosphoribitol) ligase subunit DltC [Bacteria]	-0.486	0.922			V-type ATP synthase subunit A [Enterococcus faecalis]	0.057	0.442
MULTISPECIES: rRNA maturation RNase YbeY [Bacilli]	-0.245	0.381			WxL domain-containing protein [Enterococcus faecalis]	-0.817	0.92			MULTISPECIES: HD domain-containing protein [Enterococcus]	0.533	-0.015
MULTISPECIES: Asp-tRNA(Asn)/Glu-tRNA(Gln) amidotransferase subunit GatC [Firmicutes]	-0.289	0.379			MULTISPECIES: ABC transporter ATP-binding protein [Bacilli]	0.356	0.913			MULTISPECIES: peptide ABC transporter substrate-binding protein [Bacilli]	-0.795	-0.987
MULTISPECIES: ribose-5-phosphate isomerase RpiA [Enterococcus]	0.476	0.378			MULTISPECIES: PTS mannose transporter subunit IIAB [Bacilli]	0.832	0.903			YfhO family protein [Enterococcus faecalis]	0.448	0.222
MULTISPECIES: aminoacyltransferase [Enterococcus]	-0.158	0.373			MULTISPECIES: N-acetylglucosamine-6-phosphate deacetylase [Bacilli]	0.384	0.902			MULTISPECIES: glutamyl aminopeptidase [Bacilli]	0.195	0.244
MULTISPECIES: thioredoxin family protein [Bacilli]	-0.201	0.369			MULTISPECIES: hypothetical protein [Enterococcus]	0.543	0.897			MULTISPECIES: transcriptional regulator Spx [Bacilli]	0.234	-0.318
dihydroorotate oxidase [Enterococcus faecalis]	0.282	0.367			MULTISPECIES: DNA-dependent RNA polymerase auxiliary subunit epsilon family protein [Bacilli]	-0.569	0.893			tRNA dihydrouridine synthase DusB [Enterococcus faecalis]	0.193	0.218
oligopeptide ABC transporter substrate-binding protein [Enterococcus faecalis]	0.281	0.366			MULTISPECIES: tRNA (uridine(34)/cytosine(34)/5-carboxymethylaminomethyluridine(34)-2'-O)-methyltransferase TrmL [Bacilli]	0.808	0.891			MULTISPECIES: deoxyribose-phosphate aldolase [Bacilli]	0.557	-0.073
MULTISPECIES: 30S ribosomal protein S3 [Bacilli]	0.406	0.365			MULTISPECIES: GatB/YqeY domain-containing protein [Bacilli]	0.605	0.89			MULTISPECIES: transketolase [Enterococcus]	0.706	-0.052
MULTISPECIES: septum formation protein Maf [Bacilli]	0.283	0.365			MULTISPECIES: LysM peptidoglycan-binding domain-containing protein [Bacilli]	-0.731	0.887			MULTISPECIES: 50S ribosomal protein L19 [Bacilli]	0.383	0.469
MULTISPECIES: DNA mismatch repair protein MutS [Bacilli]	0.332	0.364			MULTISPECIES: signal recognition particle-docking protein FtsY [Enterococcus]	0.812	0.886			MULTISPECIES: endonuclease MutS2 [Enterococcus]	0.635	0.269
PTS glucose transporter subunit IIA [Enterococcus faecalis]	0.19	0.364			MULTISPECIES: Asp-tRNA(Asn)/Glu-tRNA(Gln) amidotransferase subunit GatC [Firmicutes]	-0.602	0.883			MULTISPECIES: ribonuclease R [Enterococcus]	-0.034	-0.016
MULTISPECIES: hypothetical protein [Bacilli]	0.376	0.36			DNA gyrase subunit A [Enterococcus faecalis]	0.521	0.878			peptidase T [Enterococcus faecalis]	0.814	-0.116
MULTISPECIES: 50S ribosomal protein L32 [Bacilli]	0.363	0.356			MULTISPECIES: (d)CMP kinase [Bacilli]	0.46	0.868			MULTISPECIES: N-acetylglucosamine-6-phosphate deacetylase [Bacilli]	0.384	0.195
MULTISPECIES: PTS glucitol/sorbitol transporter subunit IIA [Bacilli]	-0.212	0.355			MULTISPECIES: cold-shock protein [Bacilli]	-1.744	0.864			MULTISPECIES: dihydroorotase [Enterococcus]	0.531	0.662
MULTISPECIES: 30S ribosomal protein S20 [Bacilli]	0.422	0.354			MULTISPECIES: universal stress protein [Enterococcus]	0.366	0.863			MULTISPECIES: phosphate acetyltransferase [Bacilli]	1.021	-0.104
MULTISPECIES: YlxR family protein [Bacilli]	0.27	0.354			MULTISPECIES: UMP kinase [Bacilli]	0.408	0.853			MULTISPECIES: phosphoglycerate kinase [Bacilli]	0.909	-0.012
MULTISPECIES: glycerol-3-phosphate cytidylyltransferase [Enterococcus]	-0.162	0.352			MULTISPECIES: acetyl-CoA carboxylase carboxyltransferase subunit beta [Bacilli]	0.69	0.852			oligoendopeptidase F [Enterococcus faecalis]	0.473	0.31
MULTISPECIES: penicillin-binding protein [Enterococcus]	-0.339	0.351			MULTISPECIES: glucose-1-phosphate thymidylyltransferase RfbA [Bacilli]	0.796	0.852			MULTISPECIES: ribosome recycling factor [Enterococcus]	0.81	0.009
MULTISPECIES: betaine/proline/choline family ABC transporter ATP-binding protein [Bacilli]	0.202	0.351			MULTISPECIES: hypothetical protein [Enterococcus]	1.079	0.852			MULTISPECIES: acetyl-CoA carboxylase biotin carboxyl carrier protein [Enterococcus]	0.288	0.217
MULTISPECIES: RNA-binding S4 domain-containing protein [Bacilli]	0.851	0.35			MULTISPECIES: betaine/proline/choline family ABC transporter ATP-binding protein [Bacilli]	0.549	0.851			MULTISPECIES: phosphate signaling complex protein PhoU [Bacilli]	0.429	-0.025
cadmium-translocating P-type ATPase [Enterococcus faecalis]	0.447	0.342			MULTISPECIES: HD domain-containing protein [Enterococcus]	0.533	0.844			MULTISPECIES: phosphate ABC transporter ATP-binding protein [Bacilli]	0.684	0.069
MULTISPECIES: 30S ribosomal protein S4 [Bacilli]	0.235	0.335			MULTISPECIES: glutamine-hydrolyzing GMP synthase [Bacilli]	0.98	0.844			MULTISPECIES: Cof-type HAD-IIB family hydrolase [Bacilli]	0.329	0.124
MULTISPECIES: PTS mannose/fructose/sorbose transporter family subunit IID [Bacilli]	0.571	0.331			MULTISPECIES: PTS lactose/cellobiose transporter subunit IIA [Bacilli]	0.775	0.838			MULTISPECIES: ribosome silencing factor [Bacilli]	0.415	0.274
MULTISPECIES: aspartate-semialdehyde dehydrogenase [Enterococcus]	0.406	0.331			MULTISPECIES: LTA synthase family protein [Enterococcus]	-0.502	0.837			MULTISPECIES: formate--tetrahydrofolate ligase [Enterococcus]	0.53	0.05
MULTISPECIES: pyrimidine-nucleoside phosphorylase [Enterococcus]	0.187	0.328			MULTISPECIES: DNA topoisomerase (ATP-hydrolyzing) subunit B [Bacilli]	0.678	0.836			arginine--tRNA ligase [Enterococcus faecalis]	0.506	-0.1
MULTISPECIES: diphosphomevalonate decarboxylase [Bacilli]	0.134	0.327			MULTISPECIES: universal stress protein [Enterococcus]	0.918	0.834			MULTISPECIES: leucine--tRNA ligase [Bacilli]	0.349	0.533
MULTISPECIES: 50S ribosomal protein L27 [Bacilli]	0.163	0.327			phage tail family protein [Enterococcus faecalis]	0.66	0.832			DEAD/DEAH box helicase [Enterococcus faecalis]	0.411	-0.532
MULTISPECIES: homoserine kinase [Enterococcus]	-0.16	0.326			MULTISPECIES: aminopeptidase P family protein [Enterococcus]	0.474	0.818			phage tail family protein [Enterococcus faecalis]	0.66	-0.298
MULTISPECIES: nitroreductase family protein [Bacilli]	-0.169	0.326			MULTISPECIES: ROK family glucokinase [Bacilli]	0.968	0.817			MULTISPECIES: amidinotransferase [Bacilli]	0.16	-0.172
MULTISPECIES: GNAT family N-acetyltransferase [Bacilli]	-0.17	0.325			amino acid ABC transporter ATP-binding protein [Enterococcus faecalis]	0.542	0.814			MULTISPECIES: Asp-tRNA(Asn)/Glu-tRNA(Gln) amidotransferase subunit GatA [Enterococcus]	0.408	-0.085
MULTISPECIES: peptide deformylase [Bacilli]	-0.194	0.319			SGNH/GDSL hydrolase family protein [Enterococcus faecalis]	-0.935	0.814			NADP-dependent oxidoreductase [Enterococcus faecalis]	0.91	-0.077
MULTISPECIES: V-type ATP synthase subunit B [Bacilli]	-0.21	0.314			MULTISPECIES: UDP-N-acetylmuramoyl-tripeptide--D-alanyl-D-alanine ligase [Enterococcus]	0.73	0.813			MULTISPECIES: dUTP diphosphatase [Enterococcus]	0.128	-0.689
MULTISPECIES: S-ribosylhomocysteine lyase [Bacilli]	-0.107	0.314			MULTISPECIES: 30S ribosomal protein S20 [Bacilli]	0.322	0.811			MULTISPECIES: cell division protein ZapA [Bacilli]	0.514	0.023
M3 family oligoendopeptidase [Enterococcus faecalis]	0.296	0.313			MULTISPECIES: elongation factor Tu [Bacilli]	1.003	0.81			MULTISPECIES: UDP-N-acetylglucosamine 1-carboxyvinyltransferase [Bacilli]	0.437	-0.351
MULTISPECIES: glucose-6-phosphate dehydrogenase [Bacilli]	0.322	0.313			MULTISPECIES: bifunctional UDP-N-acetylglucosamine diphosphorylase/glucosamine-1-phosphate N-acetyltransferase GlmU [Enterococcus]	0.898	0.809			MULTISPECIES: DEAD/DEAH box helicase [Bacilli]	0.485	0.063
amino acid ABC transporter ATP-binding protein [Enterococcus faecalis]	0.28	0.31			MULTISPECIES: ATP-dependent zinc metalloprotease FtsH [Enterococcus]	0.501	0.807			MULTISPECIES: acetolactate synthase AlsS [Bacilli]	0.691	0.228
Asp23/Gls24 family envelope stress response protein [Enterococcus faecalis]	0.045	0.309			transcription-repair coupling factor [Enterococcus faecalis]	0.65	0.807			endolysin [Enterococcus faecalis]	0.787	-0.317
RidA family protein [Enterococcus faecalis]	0.273	0.309			MULTISPECIES: 50S ribosomal protein L4 [Bacilli]	0.482	0.805			MULTISPECIES: glyoxalase/bleomycin resistance/dioxygenase family protein [Bacteria]	0.712	-0.329
MULTISPECIES: F0F1 ATP synthase subunit gamma [Bacilli]	-0.238	0.306			MULTISPECIES: DUF3042 family protein [Bacilli]	-0.527	0.8			MULTISPECIES: glycine--tRNA ligase subunit alpha [Enterococcus]	1.352	0.269
MULTISPECIES: Asp23/Gls24 family envelope stress response protein [Bacilli]	0.167	0.303			MULTISPECIES: peroxiredoxin [Enterococcus]	1.107	0.8			MULTISPECIES: aminopeptidase P family protein [Enterococcus]	0.474	0.063
MULTISPECIES: ribonuclease J [Enterococcus]	0.5	0.302			MULTISPECIES: lactonase family protein [Enterococcus]	0.549	0.789			MULTISPECIES: transcription termination/antitermination protein NusA [Bacilli]	0.183	0.035
MULTISPECIES: ribonuclease J [Enterococcus]	0.164	0.301			PTS glucose transporter subunit IIA [Enterococcus faecalis]	0.363	0.788			MULTISPECIES: ribonuclease PH [Enterococcus]	0.498	-0.422
MULTISPECIES: UDP-N-acetylglucosamine 1-carboxyvinyltransferase [Enterococcus]	0.248	0.3			beta-ketoacyl-ACP synthase II [Enterococcus faecalis]	0.867	0.787			MULTISPECIES: amino acid ABC transporter ATP-binding protein [Bacilli]	0.296	-0.252
MULTISPECIES: amino acid ABC transporter ATP-binding protein [Bacilli]	0.232	0.299			RidA family protein [Enterococcus faecalis]	-0.108	0.784			MULTISPECIES: insulinase family protein [Enterococcus]	-0.055	-0.009
MULTISPECIES: manganese-dependent inorganic pyrophosphatase [Bacilli]	0.418	0.298			MULTISPECIES: hypothetical protein [Bacilli]	-0.304	0.773			MULTISPECIES: iron-sulfur cluster-binding protein [Enterococcus]	0.775	1.372
MULTISPECIES: 30S ribosomal protein S10 [Bacteria]	0.355	0.298			MULTISPECIES: DNA-directed RNA polymerase subunit alpha [Bacilli]	0.72	0.772			MULTISPECIES: FAD:protein FMN transferase [Bacilli]	0.066	-0.066
MULTISPECIES: YlaN family protein [Bacilli]	-0.131	0.295			MULTISPECIES: preprotein translocase subunit YajC [Bacilli]	0.43	0.769			MULTISPECIES: tRNA (uridine(34)/cytosine(34)/5-carboxymethylaminomethyluridine(34)-2'-O)-methyltransferase TrmL [Bacilli]	0.808	-0.429
MULTISPECIES: enoyl-ACP reductase FabI [Bacilli]	-0.17	0.294			MULTISPECIES: 50S ribosomal protein L17 [Bacilli]	0.375	0.769			MULTISPECIES: peroxiredoxin [Enterococcus]	1.107	0.128
peptide ABC transporter substrate-binding protein [Enterococcus faecalis]	0.123	0.293			MULTISPECIES: enoyl-[acyl-carrier-protein] reductase FabK [Enterococcus]	0.769	0.766			MULTISPECIES: metal-dependent transcriptional regulator [Enterococcus]	0.033	-0.474
MULTISPECIES: 50S ribosomal protein L9 [Bacteria]	0.414	0.293			MULTISPECIES: rhodanese-related sulfurtransferase [Bacilli]	0.21	0.764			MULTISPECIES: DegV family protein [Bacilli]	0.703	-0.596
MULTISPECIES: RNA methyltransferase [Bacilli]	0.699	0.293			LytR family transcriptional regulator [Enterococcus faecalis]	-0.73	0.761			phospho-sugar mutase [Enterococcus faecalis]	0.365	-0.071
mevalonate kinase [Enterococcus faecalis]	0.133	0.292			MULTISPECIES: acetolactate synthase AlsS [Bacilli]	0.691	0.759			mannose-6-phosphate isomerase, class I [Enterococcus faecalis]	1.084	-0.371
MULTISPECIES: hypothetical protein [Bacteria]	-0.152	0.29			SDR family oxidoreductase [Enterococcus faecalis]	0.16	0.753			MULTISPECIES: xanthine phosphoribosyltransferase [Bacilli]	0.529	0.246
MULTISPECIES: hypothetical protein [Bacilli]	-0.178	0.288			MULTISPECIES: 16S rRNA (cytosine(967)-C(5))-methyltransferase RsmB [Enterococcus]	0.528	0.751			MULTISPECIES: YlxR family protein [Bacilli]	-0.041	0.27
hydroxymethylglutaryl-CoA synthase [Enterococcus faecalis]	0.371	0.286			MULTISPECIES: replicative DNA helicase [Bacilli]	0.767	0.748			MULTISPECIES: V-type ATP synthase subunit B [Bacilli]	0.496	-0.21
MULTISPECIES: 50S ribosomal protein L22 [Bacilli]	0.363	0.286			U32 family peptidase [Enterococcus faecalis]	0.27	0.747			MULTISPECIES: PTS sugar transporter subunit IIA [Enterococcus]	0.375	0.149
trigger factor [Enterococcus faecalis]	0.384	0.28			MULTISPECIES: glycine--tRNA ligase subunit alpha [Enterococcus]	1.352	0.743			MULTISPECIES: glycosyltransferase family 2 protein [Enterococcus]	0.01	0.036
MULTISPECIES: F0F1 ATP synthase subunit epsilon [Bacilli]	-0.117	0.279			MULTISPECIES: winged helix-turn-helix transcriptional regulator [Bacilli]	-0.556	0.739			MULTISPECIES: dipeptidase PepV [Enterococcus]	0.956	-0.061
MULTISPECIES: F0F1 ATP synthase subunit epsilon [Bacilli]; MULTISPECIES: alpha-glucosidase [Enterococcus]	-0.117	0.279			MULTISPECIES: NAD(P)/FAD-dependent oxidoreductase [Bacilli]	0.618	0.734			MULTISPECIES: metal ABC transporter substrate-binding protein [Bacilli]	0.397	0.521
MULTISPECIES: hypothetical protein [Enterococcus]	-0.228	0.278			MULTISPECIES: pyruvate carboxylase [Enterococcus]	0.612	0.729			MULTISPECIES: uracil phosphoribosyltransferase [Bacilli]	0.934	-1.067
MULTISPECIES: FMN-binding protein [Bacilli]	-0.207	0.277			MULTISPECIES: pyridoxal phosphate-dependent aminotransferase [Bacilli]	0.732	0.728			MULTISPECIES: energy-coupling factor ABC transporter ATP-binding protein [Bacilli]	0.553	-0.468
arginine--tRNA ligase [Enterococcus faecalis]	-0.1	0.274			MULTISPECIES: DNA polymerase I [Bacilli]	0.425	0.726			MULTISPECIES: uridine kinase [Bacilli]	0.369	-0.01
MULTISPECIES: NAD(P)/FAD-dependent oxidoreductase [Enterococcus]	0.283	0.272			MULTISPECIES: PTS glucitol/sorbitol transporter subunit IIA [Bacilli]	-0.295	0.725			MULTISPECIES: peptidylprolyl isomerase [Bacilli]	0.313	-0.218
MULTISPECIES: flotillin family protein [Bacilli]	0.228	0.272			MULTISPECIES: cold-shock protein [Bacilli]	-0.358	0.723			MULTISPECIES: type I glutamate--ammonia ligase [Bacilli]	0.712	-0.187
MULTISPECIES: acetolactate synthase AlsS [Bacilli]	0.228	0.271			MULTISPECIES: chromosomal replication initiator protein DnaA [Bacilli]	0.518	0.721			MULTISPECIES: Tyrosine--tRNA ligase 2 [Bacilli]	0.858	-0.167
MULTISPECIES: alanine--tRNA ligase [Bacilli]	0.324	0.27			MULTISPECIES: ATP-dependent Clp endopeptidase proteolytic subunit ClpP [Bacilli]	0.634	0.721			MULTISPECIES: ring-cleaving dioxygenase [Enterococcus]	0.616	-0.055
MULTISPECIES: xanthine phosphoribosyltransferase [Bacilli]	0.246	0.265			MULTISPECIES: PTS mannose/fructose/sorbose transporter family subunit IID [Bacilli]	0.22	0.719			MULTISPECIES: rhodanese-related sulfurtransferase [Bacilli]	0.21	-0.075
MULTISPECIES: 5-formyltetrahydrofolate cyclo-ligase [Enterococcus]	-0.212	0.259			MULTISPECIES: methionine--tRNA ligase [Bacilli]	0.573	0.719			MULTISPECIES: BMP family ABC transporter substrate-binding protein [Bacilli]	0.357	-1.048
hypothetical protein [Enterococcus faecalis]	-0.211	0.259			MULTISPECIES: type I glutamate--ammonia ligase [Bacilli]	0.712	0.719			MULTISPECIES: cysteine desulfurase [Enterococcus]	0.639	0.21
chorismate mutase [Enterococcus faecalis]	-0.114	0.258			MULTISPECIES: 50S ribosomal protein L36 [Bacteria]	1.252	0.717			MULTISPECIES: signal recognition particle protein [Enterococcus]	0.199	0.507
MULTISPECIES: phosphopyruvate hydratase [Bacilli]	0.34	0.255			MULTISPECIES: tRNA guanosine(34) transglycosylase Tgt [Bacilli]	0.302	0.71			MULTISPECIES: peptide ABC transporter substrate-binding protein [Enterococcus]	0.47	-0.646
MULTISPECIES: winged helix-turn-helix transcriptional regulator [Bacilli]	-0.115	0.253			MULTISPECIES: transcription elongation factor GreA [Bacilli]	0.418	0.702			LysM peptidoglycan-binding domain-containing protein [Enterococcus faecalis]	0.266	0.675
MULTISPECIES: serine/threonine protein kinase IreK [Enterococcus]	0.253	0.252			MULTISPECIES: beta-phosphoglucomutase [Enterococcus]	0.37	0.7			MULTISPECIES: aspartate-semialdehyde dehydrogenase [Enterococcus]	0.635	0.406
MULTISPECIES: N-acetyltransferase [Bacilli]	-0.153	0.251			MULTISPECIES: YtxH domain-containing protein [Bacilli]	0.555	0.693			MULTISPECIES: cell division ATP-binding protein FtsE [Bacilli]	-0.022	0.201
MULTISPECIES: adenylosuccinate synthase [Bacilli]	0.234	0.25			MULTISPECIES: RNA methyltransferase [Bacilli]	0.58	0.692			MULTISPECIES: metal ABC transporter ATP-binding protein [Bacilli]	0.168	0.377
MULTISPECIES: amidinotransferase [Bacilli]	-0.172	0.25			MULTISPECIES: hypothetical protein [Bacteria]	-0.19	0.691			sugar-phosphatase [Enterococcus faecalis]	0.578	0.13
MULTISPECIES: 3-deoxy-7-phosphoheptulonate synthase [Bacilli]	0.497	0.249			MULTISPECIES: riboflavin biosynthesis protein RibF [Bacilli]	0.745	0.681			MULTISPECIES: DEAD/DEAH box helicase [Bacilli]	0.316	-0.267
MULTISPECIES: ABC transporter ATP-binding protein [Enterococcus]	-0.107	0.247			1,4-dihydroxy-2-naphthoyl-CoA synthase [Enterococcus faecalis]	0.802	0.677			MULTISPECIES: helix-turn-helix domain-containing protein [Enterococcus]	0	0.238
MULTISPECIES: amidase [Enterococcus]	0.148	0.247			oligoendopeptidase F [Enterococcus faecalis]	0.473	0.675			MULTISPECIES: PTS mannose/fructose/sorbose transporter family subunit IID [Bacilli]	0.22	0.571
cystathionine gamma-synthase [Enterococcus faecalis]	-0.142	0.245			MULTISPECIES: 30S ribosomal protein S8 [Bacilli]	0.722	0.673			MULTISPECIES: adenylosuccinate lyase [Bacilli]	0.562	0.553
MULTISPECIES: aldo/keto reductase [Enterococcus]	0.135	0.244			arginine--tRNA ligase [Enterococcus faecalis]	0.506	0.673			MULTISPECIES: beta-phosphoglucomutase [Enterococcus]	0.37	-0.249
exodeoxyribonuclease VII small subunit [Enterococcus faecalis]	-0.1	0.239			MULTISPECIES: tRNA (adenine-N(1))-methyltransferase [Enterococcus]	0.338	0.671			MULTISPECIES: adenylate kinase [Bacilli]	0.44	-0.429
MULTISPECIES: diaminopimelate epimerase [Enterococcus]	-0.137	0.239			MULTISPECIES: 50S ribosomal protein L21 [Bacilli]	0.364	0.671			MULTISPECIES: DsbA family protein [Bacilli]	0.745	0.236
MULTISPECIES: ATP-dependent Clp protease ATP-binding subunit [Enterococcus]	0.168	0.239			MULTISPECIES: siderophore ABC transporter substrate-binding protein [Enterococcus]	-0.658	0.671			MULTISPECIES: FMN-binding protein [Bacilli]	-0.059	-0.207
CoA-binding protein [Enterococcus faecalis]	-0.065	0.236			MULTISPECIES: penicillin-binding protein 2 [Enterococcus]	-0.572	0.67			MULTISPECIES: penicillin-binding protein [Enterococcus]	0.099	-0.339
MULTISPECIES: hypothetical protein [Bacilli]	-0.07	0.236			collagen-binding MSCRAMM adhesin Ace [Enterococcus faecalis]	-0.509	0.662			MULTISPECIES: universal stress protein [Enterococcus]	0.366	-0.283
MULTISPECIES: VOC family protein [Enterococcus]	-0.167	0.235			MULTISPECIES: cysteine desulfurase [Enterococcus]	0.639	0.66			MULTISPECIES: 30S ribosomal protein S18 [Bacilli]	0.163	0.395
MULTISPECIES: 30S ribosomal protein S13 [Bacilli]	0.401	0.235			U32 family peptidase [Enterococcus faecalis]	0.994	0.658			MULTISPECIES: phosphoglucosamine mutase [Enterococcus]	0.492	0.15
acylphosphatase [Enterococcus faecalis]	0.141	0.231			MULTISPECIES: large conductance mechanosensitive channel protein MscL [Bacilli]	0.06	0.657			threonine synthase [Enterococcus faecalis]	0.527	-0.156
glutamine--fructose-6-phosphate transaminase (isomerizing) [Enterococcus faecalis]	0.14	0.231			MULTISPECIES: N-acetyltransferase [Bacilli]	-0.455	0.655			MULTISPECIES: GNAT family N-acetyltransferase [Enterococcus]	0.354	-0.152
MULTISPECIES: histidine--tRNA ligase [Enterococcus]	-0.155	0.229			MULTISPECIES: orotidine-5'-phosphate decarboxylase [Enterococcus]	0.362	0.651			hypothetical protein [Enterococcus faecalis]	0.87	-0.216
MULTISPECIES: PTS transporter subunit EIIA [Enterococcus]	0.19	0.225			MULTISPECIES: hypothetical protein [Bacilli]	0.743	0.649			pyridine nucleotide-disulfide oxidoreductase [Enterococcus faecalis]	0.212	0.62
ACP S-malonyltransferase [Enterococcus faecalis]	-0.117	0.225			MULTISPECIES: translation initiation factor IF-3 [Bacilli]	0.133	0.649			MULTISPECIES: ATP-dependent 6-phosphofructokinase [Bacilli]	0.651	-0.545
CsbD family protein [Enterococcus faecalis]	0.215	0.223			MULTISPECIES: DUF896 family protein [Enterococcus]	-0.205	0.634			MULTISPECIES: winged helix-turn-helix transcriptional regulator [Bacilli]	-0.556	-0.115
MULTISPECIES: deoxyribonuclease IV [Enterococcus]	-0.1	0.22			MULTISPECIES: ribonuclease J [Enterococcus]	0.823	0.634			MULTISPECIES: fructose-bisphosphate aldolase [Bacilli]	1.007	-0.331
MULTISPECIES: hypothetical protein [Bacilli]	0.341	0.218			MULTISPECIES: 30S ribosomal protein S11 [Bacilli]	0.714	0.631			MULTISPECIES: transcriptional repressor [Bacilli]	0.253	-0.053
MULTISPECIES: response regulator transcription factor [Bacilli]	0.207	0.216			MULTISPECIES: flavocytochrome c [Bacilli]	-0.723	0.627			MULTISPECIES: homoserine kinase [Enterococcus]	0.308	-0.16
MULTISPECIES: UDP-N-acetylmuramate dehydrogenase [Enterococcus]	0.258	0.214			tRNA dihydrouridine synthase DusB [Enterococcus faecalis]	0.193	0.617			MULTISPECIES: glyoxalase [Enterococcus]	0.784	-0.053
MULTISPECIES: N-acetylglucosamine-6-phosphate deacetylase [Bacilli]	0.195	0.214			MULTISPECIES: Asp-tRNA(Asn)/Glu-tRNA(Gln) amidotransferase subunit GatA [Enterococcus]	0.408	0.612			cadmium-translocating P-type ATPase [Enterococcus faecalis]	0.686	0.447
MULTISPECIES: DivIVA domain-containing protein [Bacilli]	0.158	0.213			penicillin-binding protein [Enterococcus faecalis]	-0.706	0.612			MULTISPECIES: tRNA (adenine-N(1))-methyltransferase [Enterococcus]	0.338	-0.015
MULTISPECIES: bifunctional (p)ppGpp synthetase/guanosine-3',5'-bis(diphosphate) 3'-pyrophosphohydrolase [Bacilli]	-0.079	0.212			hydroxymethylglutaryl-CoA reductase, degradative [Enterococcus faecalis]	0.59	0.609			MULTISPECIES: PTS transporter subunit EIIA [Enterococcus]	0.607	0.19
MULTISPECIES: rhodanese-related sulfurtransferase [Bacilli]	-0.075	0.212			hypothetical protein [Enterococcus faecalis]	-0.428	0.606			MULTISPECIES: ABC transporter substrate-binding protein [Enterococcus]	-0.308	-0.007
MULTISPECIES: serine hydroxymethyltransferase [Bacilli]	0.183	0.209			MULTISPECIES: Tyrosine--tRNA ligase 2 [Bacilli]	0.858	0.606			MULTISPECIES: siderophore ABC transporter substrate-binding protein [Enterococcus]	-0.658	-1.082
MULTISPECIES: DAK2 domain-containing protein [Bacilli]	0.252	0.205			MULTISPECIES: transcription termination/antitermination protein NusG [Bacilli]	0.344	0.606			MULTISPECIES: pyroglutamyl-peptidase I [Enterococcus]	0.779	0.172
MULTISPECIES: D-alanine--poly(phosphoribitol) ligase subunit DltA [Enterococcus]	0.292	0.205			MULTISPECIES: co-chaperone GroES [Bacilli]	0.291	0.605			MULTISPECIES: triose-phosphate isomerase [Bacilli]	0.646	-0.484
MULTISPECIES: 50S ribosomal protein L19 [Bacilli]	0.469	0.202			MULTISPECIES: acetyl-CoA carboxylase biotin carboxyl carrier protein [Enterococcus]	0.288	0.596			MULTISPECIES: glycine--tRNA ligase subunit beta [Enterococcus]	0.654	0.258
serine protease [Enterococcus faecalis]	-0.073	0.202			MULTISPECIES: CBS domain-containing protein [Bacilli]	1.044	0.596			MULTISPECIES: UDP-N-acetylmuramate--L-alanine ligase [Bacilli]	0.435	0.049
MULTISPECIES: 50S ribosomal protein L11 [Bacilli]	0.194	0.2			MULTISPECIES: pyroglutamyl-peptidase I [Enterococcus]	0.779	0.574			pyruvate:ferredoxin (flavodoxin) oxidoreductase [Enterococcus faecalis]	0.705	0.615
MULTISPECIES: universal stress protein [Bacilli]	1.048	0.2			MULTISPECIES: DNA-directed RNA polymerase subunit omega [Bacteria]	-0.276	0.573			MULTISPECIES: 50S ribosomal protein L17 [Bacilli]	0.375	0.105
MULTISPECIES: organic hydroperoxide resistance protein [Bacilli]	-0.011	0.2			MULTISPECIES: 30S ribosomal protein S3 [Bacilli]	0.348	0.571			MULTISPECIES: 50S ribosomal protein L36 [Bacteria]	1.252	1.574
MULTISPECIES: FAD:protein FMN transferase [Bacilli]	-0.066	0.199			MULTISPECIES: 50S ribosomal protein L2 [Bacilli]	0.404	0.566			GTPase ObgE [Enterococcus faecalis]	0.545	0.174
MULTISPECIES: peptide chain release factor 3 [Bacilli]	0.269	0.198			MULTISPECIES: peptide deformylase [Bacilli]	0.452	0.565			MULTISPECIES: iron-hydroxamate ABC transporter substrate-binding protein [Enterococcus]	-0.122	-0.737
MULTISPECIES: HD domain-containing protein [Bacilli]	-0.046	0.196			DnaD domain protein [Enterococcus faecalis]	0.266	0.562			MULTISPECIES: GatB/YqeY domain-containing protein [Bacilli]	0.605	0.186
MULTISPECIES: phosphate acetyltransferase [Bacilli]	-0.104	0.196			MULTISPECIES: hypothetical protein [Bacteria]	-0.651	0.558			MULTISPECIES: membrane protein [Bacilli]	0.079	-0.679
MULTISPECIES: 50S ribosomal protein L10 [Bacilli]	0.035	0.196			MULTISPECIES: CtsR family transcriptional regulator [Bacilli]	0.351	0.556			MULTISPECIES: type I methionyl aminopeptidase [Bacilli]	0.165	-0.066
peptidase T [Enterococcus faecalis]	-0.116	0.195			pyruvate:ferredoxin (flavodoxin) oxidoreductase [Enterococcus faecalis]	0.705	0.552			MULTISPECIES: CBS domain-containing protein [Bacilli]	1.044	0.275
MULTISPECIES: DUF3042 family protein [Bacilli]	0.193	0.195			MULTISPECIES: DEAD/DEAH box helicase [Bacilli]	0.485	0.544			M3 family oligoendopeptidase [Enterococcus faecalis]	1.156	0.296
sugar-phosphatase [Enterococcus faecalis]	0.13	0.194			MULTISPECIES: transcriptional repressor LexA [Enterococcus]	0.222	0.539			MULTISPECIES: transcription termination/antitermination protein NusG [Bacilli]	0.344	0.121
MULTISPECIES: glycine--tRNA ligase subunit beta [Enterococcus]	0.258	0.188			MULTISPECIES: hypothetical protein [Bacilli]	0.816	0.536			MULTISPECIES: extracellular solute-binding protein [Enterococcus]	0.155	-1.003
NADP-dependent oxidoreductase [Enterococcus faecalis]	-0.077	0.186			MULTISPECIES: aminoacyltransferase [Enterococcus]	1.06	0.535			MULTISPECIES: diaminopimelate epimerase [Enterococcus]	0.486	-0.137
MULTISPECIES: 50S ribosomal protein L16 [Bacteria]	0.198	0.184			MULTISPECIES: ribosome biogenesis GTPase Der [Enterococcus]	0.603	0.534			MULTISPECIES: orotidine-5'-phosphate decarboxylase [Enterococcus]	0.362	0.664
MULTISPECIES: deoxyribose-phosphate aldolase [Bacilli]	-0.073	0.183			MULTISPECIES: redox-regulated ATPase YchF [Bacilli]	0.623	0.534			MULTISPECIES: LysM peptidoglycan-binding domain-containing protein [Bacilli]	-0.731	0.024
MULTISPECIES: helix-turn-helix domain-containing protein [Enterococcus]	-0.067	0.181			MULTISPECIES: endonuclease MutS2 [Enterococcus]	0.635	0.523			MULTISPECIES: dihydroxyacetone kinase subunit L [Enterococcus]	1.02	-0.257
MULTISPECIES: HU family DNA-binding protein [Bacilli]	0.113	0.181			hypothetical protein [Enterococcus faecalis]	0.87	0.521			MULTISPECIES: DUF896 family protein [Enterococcus]	-0.205	-0.021
MULTISPECIES: nucleotide exchange factor GrpE [Bacilli]	-0.066	0.18			MULTISPECIES: cytochrome ubiquinol oxidase subunit I [Bacilli]	-0.364	0.517			MULTISPECIES: Fe-S cluster assembly protein SufD [Enterococcus]	0.195	0.08
bifunctional methylenetetrahydrofolate dehydrogenase/methenyltetrahydrofolate cyclohydrolase [Enterococcus faecalis]	-0.09	0.18			MULTISPECIES: ribose-phosphate diphosphokinase [Bacilli]	0.872	0.511			MULTISPECIES: lactoylglutathione lyase [Bacilli]	0.771	-0.225
polyprenyl synthetase family protein [Enterococcus faecalis]	0.143	0.177			DEAD/DEAH box helicase [Enterococcus faecalis]	0.411	0.509			MULTISPECIES: (d)CMP kinase [Bacilli]	0.46	-0.045
MULTISPECIES: 50S ribosomal protein L30 [Bacteria]	-0.077	0.177			MULTISPECIES: hypothetical protein [Bacilli]	0.913	0.507			MULTISPECIES: L-cystine transporter [Bacilli]	0.336	0.287
Nif3-like dinuclear metal center hexameric protein [Enterococcus faecalis]	0.115	0.176			MULTISPECIES: TrkA family potassium uptake protein [Bacilli]	0.29	0.502			MULTISPECIES: cytidine deaminase [Bacilli]	0.081	0.082
MULTISPECIES: 2,3-diphosphoglycerate-dependent phosphoglycerate mutase [Bacilli]	0.425	0.176			threonine synthase [Enterococcus faecalis]	0.527	0.497			MULTISPECIES: 50S ribosomal protein L33 [Bacilli]	0.073	0.638
MULTISPECIES: elongation factor 4 [Bacilli]	0.297	0.175			MULTISPECIES: transcriptional regulator Spx [Bacilli]	0.234	0.496			MULTISPECIES: hypothetical protein [Bacilli]	-0.304	0.376
MULTISPECIES: Asp-tRNA(Asn)/Glu-tRNA(Gln) amidotransferase subunit GatA [Enterococcus]	-0.085	0.173			MULTISPECIES: UDP-N-acetylmuramate--L-alanine ligase [Bacilli]	0.435	0.495			MULTISPECIES: BMP family ABC transporter substrate-binding protein [Bacilli]	-0.02	-1.134
MULTISPECIES: ATP-dependent Clp endopeptidase proteolytic subunit ClpP [Bacilli]	0.054	0.173			MULTISPECIES: amino acid ABC transporter ATP-binding protein [Bacilli]	0.296	0.491			MULTISPECIES: 50S ribosomal protein L27 [Bacilli]	0.284	0.163
MULTISPECIES: riboflavin biosynthesis protein RibF [Bacilli]	-0.083	0.171			MULTISPECIES: LapA family protein [Enterococcus]	-0.393	0.477			MULTISPECIES: bifunctional (p)ppGpp synthetase/guanosine-3',5'-bis(diphosphate) 3'-pyrophosphohydrolase [Bacilli]	0.412	-0.079
MULTISPECIES: cell division protein FtsA [Enterococcus]	0.316	0.171			MULTISPECIES: adenylosuccinate lyase [Bacilli]	0.562	0.471			mevalonate kinase [Enterococcus faecalis]	-0.162	0.133
MULTISPECIES: phosphoglucosamine mutase [Enterococcus]	0.15	0.17			MULTISPECIES: hypothetical protein [Enterococcus]	-0.391	0.468			MULTISPECIES: adenine phosphoribosyltransferase [Bacilli]	0.588	-0.231
MULTISPECIES: thioredoxin [Bacilli]	0.165	0.166			MULTISPECIES: phosphate ABC transporter ATP-binding protein [Bacilli]	0.684	0.466			MULTISPECIES: aminoacyltransferase [Enterococcus]	1.06	-0.158
MULTISPECIES: 5-(carboxyamino)imidazole ribonucleotide synthase [Enterococcus]	0.324	0.164			MULTISPECIES: hypothetical protein [Bacilli]	-0.58	0.465			MULTISPECIES: VOC family protein [Enterococcus]	0.291	-0.167
MULTISPECIES: PTS lactose/cellobiose transporter subunit IIA [Bacilli]	-0.067	0.163			MULTISPECIES: UDP-N-acetylglucosamine 1-carboxyvinyltransferase [Bacilli]	0.437	0.464			CoA-binding protein [Enterococcus faecalis]	0.34	-0.065
MULTISPECIES: phosphate acyltransferase PlsX [Enterococcus]	0.09	0.163			MULTISPECIES: UDP-N-acetylglucosamine 1-carboxyvinyltransferase [Enterococcus]	0.436	0.459			tRNA (adenosine(37)-N6)-threonylcarbamoyltransferase complex ATPase subunit type 1 TsaE [Enterococcus faecalis]	0.571	-0.378
MULTISPECIES: ribosome biogenesis GTPase Der [Enterococcus]	0.447	0.162			hypothetical protein [Enterococcus faecalis]	0.458	0.453			MULTISPECIES: transcription elongation factor GreA [Bacilli]	0.418	-0.386
MULTISPECIES: SDR family oxidoreductase [Enterococcus]	-0.067	0.161			MULTISPECIES: formate C-acetyltransferase [Enterococcus]	0.245	0.453			hydroxymethylglutaryl-CoA synthase [Enterococcus faecalis]	0.475	0.371
MULTISPECIES: bifunctional acetaldehyde-CoA/alcohol dehydrogenase [Bacilli]	-0.057	0.16			class I SAM-dependent RNA methyltransferase [Enterococcus faecalis]	0.553	0.453			MULTISPECIES: S4 domain-containing protein YaaA [Bacteria]	-0.114	0.137
MULTISPECIES: Holliday junction branch migration protein RuvA [Enterococcus]	0.544	0.16			MULTISPECIES: transcriptional repressor [Bacilli]	0.253	0.452			MULTISPECIES: hypothetical protein [Bacilli]	0.899	0.354
MULTISPECIES: glucose-1-phosphate thymidylyltransferase RfbA [Bacilli]	-0.071	0.16			MULTISPECIES: 5-formyltetrahydrofolate cyclo-ligase [Enterococcus]	0.608	0.451			MULTISPECIES: class Ib ribonucleoside-diphosphate reductase assembly flavoprotein NrdI [Bacteria]	0.023	0.046
MULTISPECIES: YlbF family regulator [Bacilli]	0.063	0.16			MULTISPECIES: hypothetical protein [Bacilli]	-0.222	0.45			MULTISPECIES: YlxQ-related RNA-binding protein [Bacilli]	0.006	-0.188
phospho-sugar mutase [Enterococcus faecalis]	-0.071	0.159			MULTISPECIES: molecular chaperone DnaJ [Bacilli]	0.301	0.448			MULTISPECIES: lactonase family protein [Enterococcus]	0.549	0.101
MULTISPECIES: alpha-ketoacid dehydrogenase subunit beta [Bacilli]	0.207	0.159			MULTISPECIES: 50S ribosomal protein L16 [Bacteria]	0.158	0.447			MULTISPECIES: transcriptional repressor LexA [Enterococcus]	0.222	-0.286
YfhO family protein [Enterococcus faecalis]	0.222	0.158			MULTISPECIES: phosphate ABC transporter substrate-binding protein PstS [Enterococcus]	-0.387	0.445			MULTISPECIES: elongation factor 4 [Bacilli]	0.53	0.297
MULTISPECIES: type I methionyl aminopeptidase [Bacilli]	-0.066	0.158			S41 family peptidase [Enterococcus faecalis]	-0.401	0.439			MULTISPECIES: PBP1A family penicillin-binding protein [Enterococcus]	-0.054	-0.513
MULTISPECIES: ATP-binding cassette domain-containing protein [Bacilli]	-0.06	0.157			MULTISPECIES: 50S ribosomal protein L19 [Bacilli]	0.383	0.437			MULTISPECIES: peptidase M4 [Enterococcus]	-0.028	-0.869
MULTISPECIES: metal ABC transporter substrate-binding protein [Bacilli]	0.521	0.154			MULTISPECIES: 50S ribosomal protein L20 [Bacilli]	0.309	0.436			MULTISPECIES: F0F1 ATP synthase subunit gamma [Bacilli]	0.531	-0.238
1,4-dihydroxy-2-naphthoyl-CoA synthase [Enterococcus faecalis]	-0.069	0.153			MULTISPECIES: ribonuclease PH [Enterococcus]	0.498	0.435			MULTISPECIES: ABC transporter ATP-binding protein/permease [Enterococcus]	-0.062	-0.613
hydroxymethylglutaryl-CoA reductase, degradative [Enterococcus faecalis]	0.367	0.153			MULTISPECIES: diaminopimelate epimerase [Enterococcus]	0.486	0.435			MULTISPECIES: hypothetical protein [Bacilli]	-0.754	0
MULTISPECIES: translation initiation factor IF-1 [Bacilli]	-0.063	0.15			MULTISPECIES: septum formation protein Maf [Bacilli]	0.343	0.435			MULTISPECIES: DNA-directed RNA polymerase subunit omega [Bacteria]	-0.276	-0.241
MULTISPECIES: polyribonucleotide nucleotidyltransferase [Enterococcus]	0.187	0.149			MULTISPECIES: single-stranded DNA-binding protein [Bacilli]	-0.279	0.434			arsenate reductase family protein [Enterococcus faecalis]	0.117	-0.025
1-phosphofructokinase [Enterococcus faecalis]	-0.057	0.148			MULTISPECIES: osmoprotectant ABC transporter substrate-binding protein [Bacilli]	-0.424	0.431			serine protease [Enterococcus faecalis]	-0.679	-0.073
GTPase ObgE [Enterococcus faecalis]	0.174	0.148			M3 family oligoendopeptidase [Enterococcus faecalis]	1.156	0.422			MULTISPECIES: hypothetical protein [Bacilli]	-0.035	-0.07
MULTISPECIES: dipeptidase PepV [Enterococcus]	-0.061	0.147			MULTISPECIES: peptidylprolyl isomerase [Bacilli]	0.313	0.419			MULTISPECIES: peptide chain release factor 2 [Enterococcus]	0.001	-0.276
MULTISPECIES: endonuclease MutS2 [Enterococcus]	0.269	0.146			MULTISPECIES: aspartate-semialdehyde dehydrogenase [Enterococcus]	0.635	0.412			MULTISPECIES: YtxH domain-containing protein [Bacilli]	0.555	0.012
MULTISPECIES: hypothetical protein [Bacilli]	0.206	0.145			GTPase ObgE [Enterococcus faecalis]	0.545	0.412			RNA-binding transcriptional accessory protein [Enterococcus faecalis]	-0.495	-0.021
MULTISPECIES: ring-cleaving dioxygenase [Enterococcus]	-0.055	0.144			MULTISPECIES: ATP-dependent 6-phosphofructokinase [Bacilli]	0.651	0.409			single-stranded-DNA-specific exonuclease RecJ [Enterococcus faecalis]	0.234	-0.216
MULTISPECIES: Fe-S cluster assembly ATPase SufC [Bacilli]	-0.044	0.141			MULTISPECIES: DegV family protein [Bacilli]	0.703	0.4			MULTISPECIES: class A sortase [Bacilli]	-0.055	-1.315
MULTISPECIES: hypothetical protein [Enterococcus]	-0.054	0.139			MULTISPECIES: hypothetical protein [Enterococcus]	-0.276	0.395			PTS glucose transporter subunit IIA [Enterococcus faecalis]	0.363	0.19
MULTISPECIES: translation initiation factor IF-3 [Bacilli]	0.071	0.139			MULTISPECIES: glycine--tRNA ligase subunit beta [Enterococcus]	0.654	0.392			MULTISPECIES: tyrosine decarboxylase [Bacteria]	-0.064	-0.303
MULTISPECIES: heavy metal-binding domain-containing protein [Bacteria]	-0.054	0.138			peptide ABC transporter substrate-binding protein [Enterococcus faecalis]	0.895	0.391			MULTISPECIES: PTS sugar transporter subunit IIB [Bacteria]; MULTISPECIES: PTS sugar transporter subunit IIB [Bacilli]	1.148	-0.17
MULTISPECIES: tRNA preQ1(34) S-adenosylmethionine ribosyltransferase-isomerase QueA [Bacilli]	0.303	0.138			MULTISPECIES: L-cystine transporter [Bacilli]	0.336	0.387			LPXTG cell wall anchor domain-containing protein [Enterococcus faecalis]	-0.562	-0.392
MULTISPECIES: glyoxalase [Enterococcus]	-0.053	0.138			MULTISPECIES: DNA starvation/stationary phase protection protein [Bacilli]	0.886	0.387			acylphosphatase [Enterococcus faecalis]	0.128	0.141
MULTISPECIES: ABC transporter substrate-binding protein [Enterococcus]	-0.007	0.136			MULTISPECIES: D-alanine--D-alanine ligase [Bacilli]	0.618	0.387			MULTISPECIES: PTS glucitol/sorbitol transporter subunit IIA [Bacilli]	-0.019	0.015
MULTISPECIES: transcriptional repressor [Bacilli]	-0.053	0.136			MULTISPECIES: V-type ATP synthase subunit B [Bacilli]	0.496	0.386			MULTISPECIES: endolytic transglycosylase MltG [Enterococcus]	-0.276	-0.473
MULTISPECIES: (d)CMP kinase [Bacilli]	-0.045	0.135			hydroxymethylglutaryl-CoA synthase [Enterococcus faecalis]	0.475	0.379			MULTISPECIES: ABC transporter permease subunit [Bacilli]	-0.213	-0.659
MULTISPECIES: transketolase [Enterococcus]	-0.052	0.135			cell division protein SepF [Enterococcus faecalis]	0.31	0.378			MULTISPECIES: 30S ribosomal protein S20 [Bacilli]	0.322	0.422
MULTISPECIES: DUF1934 domain-containing protein [Bacilli]	0.171	0.13			MULTISPECIES: uridine kinase [Bacilli]	0.369	0.369			MULTISPECIES: iron-sulfur cluster biosynthesis family protein [Enterococcus]	0.696	0.401
FADH(2)-oxidizing methylenetetrahydrofolate--tRNA-(uracil(54)-C(5))-methyltransferase TrmFO [Enterococcus faecalis]	-0.046	0.129			MULTISPECIES: ribonuclease J [Enterococcus]	0.356	0.365			DNA-directed RNA polymerase subunit beta [Enterococcus faecalis]	-0.102	-0.241
MULTISPECIES: DUF2969 domain-containing protein [Bacilli]	0.175	0.129			MULTISPECIES: ABC transporter substrate-binding protein [Enterococcus]	-0.308	0.359			endocarditis and biofilm-associated pilus minor subunit EbpB [Enterococcus faecalis]	-0.827	-0.883
MULTISPECIES: tRNA (adenine-N(1))-methyltransferase [Enterococcus]	-0.015	0.128			MULTISPECIES: DNA mismatch repair protein MutS [Bacilli]	0.459	0.357			MULTISPECIES: formate C-acetyltransferase [Enterococcus]	0.245	0.045
MULTISPECIES: 50S ribosomal protein L23 [Bacilli]	-0.036	0.118			MULTISPECIES: endolytic transglycosylase MltG [Enterococcus]	-0.276	0.35			MULTISPECIES: YbaB/EbfC family nucleoid-associated protein [Enterococcus]	0.63	0.304
MULTISPECIES: ROK family glucokinase [Bacilli]	0.107	0.117			MULTISPECIES: 30S ribosomal protein S7 [Bacilli]	0.402	0.343			MULTISPECIES: ABC transporter ATP-binding protein [Bacilli]	0.697	-1.681
MULTISPECIES: transcription termination/antitermination protein NusG [Bacilli]	0.121	0.117			MULTISPECIES: metal ABC transporter ATP-binding protein [Bacilli]	0.168	0.34			MULTISPECIES: alkaline phosphatase family protein [Enterococcus]	-0.772	-1.352
MULTISPECIES: ribose-phosphate diphosphokinase [Bacilli]	0.208	0.116			acylphosphatase [Enterococcus faecalis]	0.128	0.34			M4 family metallopeptidase coccolysin [Enterococcus faecalis]	0.098	-0.522
MULTISPECIES: YkuJ family protein [Bacteria]	-0.036	0.115			MULTISPECIES: transcription termination/antitermination protein NusA [Bacilli]	0.183	0.331			MULTISPECIES: osmoprotectant ABC transporter substrate-binding protein [Bacilli]	-0.424	-1.167
MULTISPECIES: 2-dehydropantoate 2-reductase [Enterococcus]	-0.017	0.112			MULTISPECIES: foldase [Enterococcus]	0.324	0.33			MULTISPECIES: penicillin-binding protein 2 [Enterococcus]	-0.572	-0.542
MULTISPECIES: phosphoglycerate kinase [Bacilli]	-0.012	0.112			MULTISPECIES: hypothetical protein [Bacilli]	0.098	0.33			MULTISPECIES: histidine--tRNA ligase [Enterococcus]	0.404	-0.155
MULTISPECIES: cytidine deaminase [Bacilli]	0.082	0.112			homoserine dehydrogenase [Enterococcus faecalis]	0.366	0.328			MULTISPECIES: phosphate ABC transporter substrate-binding protein PstS [Enterococcus]	-0.387	-1.085
MULTISPECIES: hypothetical protein [Bacteria]	-0.017	0.111			pyridine nucleotide-disulfide oxidoreductase [Enterococcus faecalis]	0.212	0.324			MULTISPECIES: regulatory phosphoprotein IreB [Bacilli]	-0.295	-0.627
MULTISPECIES: alkylphosphonate utilization protein [Bacilli]	-0.036	0.111			MULTISPECIES: ABC transporter permease subunit [Bacilli]	-0.213	0.318			MULTISPECIES: catabolite control protein A [Bacilli]	0.668	-0.969
MULTISPECIES: NAD(P)-dependent oxidoreductase [Enterococcus]	0.255	0.11			YfhO family protein [Enterococcus faecalis]	0.448	0.314			MULTISPECIES: V-type ATPase subunit F [Bacilli]	-0.536	0.136
MULTISPECIES: orotidine-5'-phosphate decarboxylase [Enterococcus]	0.664	0.11			MULTISPECIES: homoserine kinase [Enterococcus]	0.308	0.308			MULTISPECIES: LapA family protein [Enterococcus]	-0.393	0.419
MULTISPECIES: foldase [Enterococcus]	0.048	0.105			MULTISPECIES: F0F1 ATP synthase subunit gamma [Bacilli]	0.531	0.304			MULTISPECIES: cold-shock protein [Bacilli]	0.037	0.354
MULTISPECIES: hypothetical protein [Enterococcus]	-0.024	0.103			MULTISPECIES: catabolite control protein A [Bacilli]	0.668	0.301			hypothetical protein [Enterococcus faecalis]	-0.428	-0.343
RNA-binding transcriptional accessory protein [Enterococcus faecalis]	-0.021	0.103			MULTISPECIES: HAD family hydrolase [Bacilli]	0.379	0.288			MULTISPECIES: bifunctional acetaldehyde-CoA/alcohol dehydrogenase [Bacilli]	0.073	-0.057
MULTISPECIES: glycine--tRNA ligase subunit alpha [Enterococcus]	0.269	0.101			MULTISPECIES: flotillin family protein [Bacilli]	0.156	0.287			CsbD family protein [Enterococcus faecalis]	0.616	0.215
MULTISPECIES: cold-shock protein [Bacilli]	0.223	0.098			MULTISPECIES: hypothetical protein [Bacilli]	-0.144	0.282			MULTISPECIES: 50S ribosomal protein L32 [Bacilli]	-0.65	0.363
MULTISPECIES: pur operon repressor [Bacilli]	-0.025	0.098			MULTISPECIES: signal recognition particle protein [Enterococcus]	0.199	0.276			collagen-binding MSCRAMM adhesin Ace [Enterococcus faecalis]	-0.509	-0.363
MULTISPECIES: hypothetical protein [Bacilli]	-0.021	0.094			MULTISPECIES: DEAD/DEAH box helicase [Bacilli]	0.316	0.271			MULTISPECIES: YozE family protein [Bacilli]	0.033	0.441
MULTISPECIES: cell division protein FtsZ [Bacilli]	0.1	0.093			MULTISPECIES: elongation factor 4 [Bacilli]	0.53	0.27			MULTISPECIES: phosphate acyltransferase PlsX [Enterococcus]	0.274	0.09
MULTISPECIES: aminoacyl-tRNA hydrolase [Enterococcus]	0.362	0.093			mevalonate kinase [Enterococcus faecalis]	-0.162	0.268			MULTISPECIES: DUF2969 domain-containing protein [Bacilli]	-0.062	0.175
MULTISPECIES: NADH peroxidase [Bacilli]	0.186	0.091			MULTISPECIES: pur operon repressor [Bacilli]	0.349	0.259			WxL domain-containing protein [Enterococcus faecalis]	-0.817	-0.418
beta-ketoacyl-ACP synthase II [Enterococcus faecalis]	0.135	0.09			MULTISPECIES: type I methionyl aminopeptidase [Bacilli]	0.165	0.254			MULTISPECIES: PTS sugar transporter subunit IIB [Bacteria]	1.148	-0.17
arsenate reductase family protein [Enterococcus faecalis]	-0.025	0.087			MULTISPECIES: energy-coupling factor ABC transporter ATP-binding protein [Bacilli]	0.553	0.241			MULTISPECIES: 30S ribosomal protein S6 [Bacilli]	-0.495	-0.001
MULTISPECIES: iron-sulfur cluster biosynthesis protein [Bacilli]	-0.024	0.086			MULTISPECIES: histidine--tRNA ligase [Enterococcus]	0.404	0.235			MULTISPECIES: hypothetical protein [Bacilli]	-0.655	-0.223
UDP-N-acetylmuramoyl-L-alanine--D-glutamate ligase [Enterococcus faecalis]	0.164	0.085			MULTISPECIES: bifunctional (p)ppGpp synthetase/guanosine-3',5'-bis(diphosphate) 3'-pyrophosphohydrolase [Bacilli]	0.412	0.228			MULTISPECIES: YlbF family regulator [Bacilli]	-0.326	0.063
MULTISPECIES: DUF896 family protein [Enterococcus]	-0.021	0.084			MULTISPECIES: peptide ABC transporter substrate-binding protein [Enterococcus]	0.47	0.223			MULTISPECIES: hypothetical protein [Bacilli]	-0.144	-0.761
MULTISPECIES: glutamine-hydrolyzing GMP synthase [Bacilli]	-0.019	0.083			DNA-directed RNA polymerase subunit beta [Enterococcus faecalis]	-0.102	0.205			MULTISPECIES: flavocytochrome c [Bacilli]	-0.723	-0.903
MULTISPECIES: phosphate ABC transporter ATP-binding protein [Bacilli]	0.069	0.082			MULTISPECIES: glutamyl aminopeptidase [Bacilli]	0.195	0.204			MULTISPECIES: PTS lactose/cellobiose transporter subunit IIA [Bacilli]	0.775	-0.067
MULTISPECIES: DEAD/DEAH box helicase [Bacilli]	0.063	0.079			MULTISPECIES: 23S rRNA (uracil(1939)-C(5))-methyltransferase RlmD [Bacilli]	0.14	0.203			MULTISPECIES: hypothetical protein [Bacilli]	0.098	0.206
MULTISPECIES: formate--tetrahydrofolate ligase [Enterococcus]	0.05	0.079			MULTISPECIES: iron-hydroxamate ABC transporter substrate-binding protein [Enterococcus]	-0.122	0.202			S41 family peptidase [Enterococcus faecalis]	-0.401	-1.448
MULTISPECIES: YtxH domain-containing protein [Bacilli]	0.012	0.075			MULTISPECIES: ABC transporter ATP-binding protein [Bacilli]	0.697	0.192			MULTISPECIES: DUF3042 family protein [Bacilli]	-0.527	0.193
MULTISPECIES: 50S ribosomal protein L20 [Bacilli]	0.121	0.074			chorismate mutase [Enterococcus faecalis]	0.141	0.189			MULTISPECIES: iron-sulfur cluster biosynthesis protein [Bacilli]	-0.22	-0.024
MULTISPECIES: elongation factor Tu [Bacilli]	0.205	0.073			MULTISPECIES: PBP1A family penicillin-binding protein [Enterococcus]	-0.054	0.184			MULTISPECIES: D-alanine--poly(phosphoribitol) ligase subunit DltC [Bacteria]	-0.486	-0.249
DnaD domain protein [Enterococcus faecalis]	-0.011	0.071			MULTISPECIES: dUTP diphosphatase [Enterococcus]	0.128	0.18			MULTISPECIES: LTA synthase family protein [Enterococcus]	-0.502	-0.37
MULTISPECIES: lactonase family protein [Enterococcus]	0.101	0.071			arsenate reductase family protein [Enterococcus faecalis]	0.117	0.175			6-aminohexanoate hydrolase [Enterococcus faecalis]	-0.743	-0.331
MULTISPECIES: glutamate--tRNA ligase [Enterococcus]	0.108	0.07			MULTISPECIES: class A sortase [Bacilli]	-0.055	0.173			SGNH/GDSL hydrolase family protein [Enterococcus faecalis]	-0.935	-1.824
MULTISPECIES: ribonuclease R [Enterococcus]	-0.016	0.07			MULTISPECIES: DUF2969 domain-containing protein [Bacilli]	-0.062	0.171			MULTISPECIES: heavy-metal-associated domain-containing protein [Bacilli]	-0.971	-0.185
MULTISPECIES: HD domain-containing protein [Enterococcus]	-0.015	0.07			MULTISPECIES: ABC transporter ATP-binding protein/permease [Enterococcus]	-0.062	0.169			MULTISPECIES: hypothetical protein [Bacilli]	0.816	-0.379
phosphopantothenate--cysteine ligase [Enterococcus faecalis]	0.177	0.068			LysM peptidoglycan-binding domain-containing protein [Enterococcus faecalis]	0.266	0.167			MULTISPECIES: translation initiation factor IF-1 [Bacilli]	-0.624	-0.063
ABC transporter ATP-binding protein [Enterococcus faecalis]	0.118	0.063			MULTISPECIES: cold-shock protein [Bacilli]	0.037	0.166			penicillin-binding protein [Enterococcus faecalis]	-0.706	-1.121
MULTISPECIES: FMN-dependent NADH-azoreductase [Enterococcus]	0.153	0.063			MULTISPECIES: VOC family protein [Enterococcus]	0.291	0.164			hypothetical protein [Enterococcus faecalis]	-0.472	-0.402
homoserine dehydrogenase [Enterococcus faecalis]	-0.013	0.062			MULTISPECIES: tyrosine decarboxylase [Bacteria]	-0.064	0.162			MULTISPECIES: rRNA maturation RNase YbeY [Bacilli]	0.025	-0.245
MULTISPECIES: PTS glucitol/sorbitol transporter subunit IIA [Bacilli]	0.015	0.058			MULTISPECIES: FMN-binding protein [Bacilli]	-0.059	0.154			MULTISPECIES: YlaN family protein [Bacilli]	-0.617	-0.131
MULTISPECIES: pyroglutamyl-peptidase I [Enterococcus]	0.172	0.056			MULTISPECIES: HD domain-containing protein [Bacilli]	0.044	0.15			MULTISPECIES: 30S ribosomal protein S19 [Bacilli]	0.205	-1.003
MULTISPECIES: insulinase family protein [Enterococcus]	-0.009	0.054			MULTISPECIES: peptidase M4 [Enterococcus]	-0.028	0.139			flavodoxin [Enterococcus faecalis]	0.373	0.305
DNA-formamidopyrimidine glycosylase [Enterococcus faecalis]	0.183	0.053			MULTISPECIES: insulinase family protein [Enterococcus]	-0.055	0.136			MULTISPECIES: hypothetical protein [Bacilli]	-1.04	-0.473
MULTISPECIES: 30S ribosomal protein S6 [Bacilli]	-0.001	0.053			MULTISPECIES: Holliday junction branch migration protein RuvA [Enterococcus]	0.34	0.133			MULTISPECIES: hypothetical protein [Enterococcus]	-0.391	-0.854
MULTISPECIES: uridine kinase [Bacilli]	-0.01	0.053			MULTISPECIES: ATP-dependent Clp protease ATP-binding subunit [Enterococcus]	-0.044	0.132			MULTISPECIES: PTS glucitol/sorbitol transporter subunit IIA [Bacilli]	-0.295	-0.212
MULTISPECIES: redox-regulated ATPase YchF [Bacilli]	0.01	0.052			MULTISPECIES: BMP family ABC transporter substrate-binding protein [Bacilli]	-0.02	0.131			MULTISPECIES: alkylphosphonate utilization protein [Bacilli]	-0.628	-0.036
MULTISPECIES: cytochrome ubiquinol oxidase subunit I [Bacilli]	0.083	0.05			MULTISPECIES: 30S ribosomal protein S18 [Bacilli]	0.163	0.127			MULTISPECIES: thioredoxin [Bacilli]	1.155	0.165
MULTISPECIES: ATP-binding protein [Enterococcus]	-0.004	0.05			Nif3-like dinuclear metal center hexameric protein [Enterococcus faecalis]	-0.045	0.126			MULTISPECIES: acyl carrier protein [Bacteria]	0.406	0.413
MULTISPECIES: Asp-tRNA(Asn)/Glu-tRNA(Gln) amidotransferase subunit GatB [Bacilli]	0.109	0.049			V-type ATP synthase subunit A [Enterococcus faecalis]	0.057	0.116			MULTISPECIES: hypothetical protein [Bacteria]	-0.19	-0.152
MULTISPECIES: UDP-N-acetylmuramoyl-tripeptide--D-alanyl-D-alanine ligase [Enterococcus]	0.038	0.048			MULTISPECIES: Fe-S cluster assembly protein SufD [Enterococcus]	0.195	0.116			MULTISPECIES: 50S ribosomal protein L30 [Bacteria]	-0.663	-0.077
MULTISPECIES: elongation factor Ts [Bacilli]	0.027	0.047			MULTISPECIES: ribonuclease R [Enterococcus]	-0.034	0.112			MULTISPECIES: 50S ribosomal protein L29 [Bacteria]	-0.734	-0.192
MULTISPECIES: Cof-type HAD-IIB family hydrolase [Bacilli]	0.124	0.047			MULTISPECIES: YlxR family protein [Bacilli]	-0.041	0.111			MULTISPECIES: type B 50S ribosomal protein L31 [Bacilli]	-1.068	-0.302
MULTISPECIES: 30S ribosomal protein S1 [Bacilli]	0.034	0.044			SidA/IucD/PvdA family monooxygenase [Enterococcus faecalis]	0.042	0.109			WxL domain-containing protein [Enterococcus faecalis]	-2.026	-0.692
MULTISPECIES: M42 family metallopeptidase [Bacilli]	0.158	0.043			MULTISPECIES: heavy metal-binding domain-containing protein [Bacteria]	0.083	0.107			LytR family transcriptional regulator [Enterococcus faecalis]	-0.73	-1.108
MULTISPECIES: cell division protein ZapA [Bacilli]	0.023	0.043			MULTISPECIES: hypothetical protein [Bacilli]	-0.035	0.106			MULTISPECIES: DUF2829 domain-containing protein [Bacteria]	-0.65	-0.204
MULTISPECIES: 3-oxoacyl-[acyl-carrier-protein] reductase [Bacilli]	0.02	0.042			MULTISPECIES: BMP family ABC transporter substrate-binding protein [Bacilli]	0.357	0.103			MULTISPECIES: cold-shock protein [Bacilli]	-0.358	0.787
MULTISPECIES: Cof-type HAD-IIB family hydrolase [Bacilli]	0.04	0.042			MULTISPECIES: BMP family ABC transporter substrate-binding protein [Bacilli]; MULTISPECIES: BMP family ABC transporter substrate-binding protein [Bacilli]	0.357	0.103			legume lectins beta domain protein [Enterococcus faecalis]	-1.656	-0.538
MULTISPECIES: formate C-acetyltransferase [Enterococcus]	0.045	0.041			MULTISPECIES: peptide chain release factor 2 [Enterococcus]	0.001	0.103			MULTISPECIES: hypothetical protein [Enterococcus]	-0.579	-0.054
MULTISPECIES: hypothetical protein [Bacilli]	0	0.038			MULTISPECIES: cell division ATP-binding protein FtsE [Bacilli]	-0.022	0.094			MULTISPECIES: thioredoxin family protein [Bacilli]	-0.751	-0.201
MULTISPECIES: Fe-S cluster assembly protein SufD [Enterococcus]	0.08	0.038			MULTISPECIES: metal-dependent transcriptional regulator [Enterococcus]	0.033	0.09			MULTISPECIES: hypothetical protein [Bacilli]	-0.646	0.055
MULTISPECIES: HAD family hydrolase [Bacilli]	0.051	0.036			MULTISPECIES: 50S ribosomal protein L9 [Bacteria]	0.083	0.087			MULTISPECIES: metal-sulfur cluster assembly factor [Bacilli]	-0.737	-0.164
MULTISPECIES: ABC transporter ATP-binding protein [Bacilli]	0.157	0.036			MULTISPECIES: 50S ribosomal protein L33 [Bacilli]	0.073	0.076			MULTISPECIES: DNA-dependent RNA polymerase auxiliary subunit epsilon family protein [Bacilli]	-0.569	-0.395
MULTISPECIES: LysM peptidoglycan-binding domain-containing protein [Bacilli]	0.024	0.035			MULTISPECIES: PTS glucitol/sorbitol transporter subunit IIA [Bacilli]	-0.019	0.074			MULTISPECIES: WxL domain-containing protein [Enterococcus]	-2.869	-0.763
MULTISPECIES: ATP-binding cassette domain-containing protein [Enterococcus]	0.027	0.034			MULTISPECIES: amidinotransferase [Bacilli]	0.16	0.07			endocarditis and biofilm-associated pilus tip protein EbpA [Enterococcus faecalis]	-1.055	-0.844
MULTISPECIES: UDP-N-acetylmuramate--L-alanine ligase [Bacilli]	0.049	0.03			MULTISPECIES: glycosyltransferase family 2 protein [Enterococcus]	0.01	0.064			MULTISPECIES: glycine cleavage system protein H [Enterococcus]	-0.323	0.036
MULTISPECIES: universal stress protein [Enterococcus]	0.021	0.03			MULTISPECIES: 30S ribosomal protein S12 [Bacilli]	0.049	0.056			MULTISPECIES: Asp-tRNA(Asn)/Glu-tRNA(Gln) amidotransferase subunit GatC [Firmicutes]	-0.602	-0.289
MULTISPECIES: class Ib ribonucleoside-diphosphate reductase assembly flavoprotein NrdI [Bacteria]	0.046	0.026			MULTISPECIES: phosphate acyltransferase PlsX [Enterococcus]	0.274	0.051			MULTISPECIES: hypothetical protein [Bacilli]	-0.222	-0.021
MULTISPECIES: 23S rRNA (uracil(1939)-C(5))-methyltransferase RlmD [Bacilli]	0.018	0.025			MULTISPECIES: FAD:protein FMN transferase [Bacilli]	0.066	0.049			MULTISPECIES: signal peptidase I [Bacilli]	-1.105	-0.823
MULTISPECIES: transcription termination/antitermination protein NusA [Bacilli]	0.035	0.023			single-stranded-DNA-specific exonuclease RecJ [Enterococcus faecalis]	0.234	0.032			MULTISPECIES: YkuJ family protein [Bacteria]	-0.879	-0.036
MULTISPECIES: tRNA guanosine(34) transglycosylase Tgt [Bacilli]	0.106	0.019			M4 family metallopeptidase coccolysin [Enterococcus faecalis]	0.098	0.031			MULTISPECIES: hypothetical protein [Bacilli]	-0.677	-0.403
MULTISPECIES: Asp23/Gls24 family envelope stress response protein [Bacilli]	0.01	0.019			MULTISPECIES: membrane protein [Bacilli]	0.079	0.027			MULTISPECIES: hypothetical protein [Bacteria]	-0.651	-0.017
MULTISPECIES: dTDP-4-dehydrorhamnose reductase [Enterococcus]	0.042	0.017			MULTISPECIES: toxic anion resistance protein [Bacilli]	0.015	0.027			MULTISPECIES: WxL domain-containing protein [Bacilli]	-2.832	-0.76
cell division protein SepF [Enterococcus faecalis]	0.014	0.016			MULTISPECIES: rRNA maturation RNase YbeY [Bacilli]	0.025	0.018			MULTISPECIES: phosphocarrier protein HPr [Bacilli]	-0.859	-0.628
MULTISPECIES: ribosome recycling factor [Enterococcus]	0.009	0.016			MULTISPECIES: 50S ribosomal protein L13 [Bacilli]	0.064	0.015			MULTISPECIES: cytochrome ubiquinol oxidase subunit I [Bacilli]	-0.364	0.083
MULTISPECIES: hypothetical protein [Bacilli]	0.055	0.014			MULTISPECIES: helix-turn-helix domain-containing protein [Enterococcus]	0	0.014			MULTISPECIES: N-acetyltransferase [Bacilli]	-0.455	-0.153
MULTISPECIES: 30S ribosomal protein S5 [Bacilli]	0.148	0.012			MULTISPECIES: YozE family protein [Bacilli]	0.033	0.014			exodeoxyribonuclease VII small subunit [Enterococcus faecalis]	-0.475	-0.1
MULTISPECIES: 50S ribosomal protein L17 [Bacilli]	0.105	0.012			MULTISPECIES: extracellular solute-binding protein [Enterococcus]	0.155	0.013			MULTISPECIES: hypothetical protein [Enterococcus]	-1.484	-0.781
MULTISPECIES: glycine cleavage system protein H [Enterococcus]	0.036	0.009			MULTISPECIES: penicillin-binding protein [Enterococcus]	0.099	0.011			MULTISPECIES: hypothetical protein [Enterococcus]	-0.865	-0.422
MULTISPECIES: peroxiredoxin [Enterococcus]	0.128	0.008			MULTISPECIES: anaerobic ribonucleoside-triphosphate reductase [Bacilli]	0.064	0.008			MULTISPECIES: cold-shock protein [Bacilli]	-1.744	0.223
cysteine synthase family protein [Enterococcus faecalis]	0.014	0.007			MULTISPECIES: cytidine deaminase [Bacilli]	0.081	0.007			MULTISPECIES: hypothetical protein [Bacilli]	-0.58	-0.79
MULTISPECIES: glycosyltransferase family 2 protein [Enterococcus]	0.036	0.007			MULTISPECIES: 30S ribosomal protein S19 [Bacilli]	0.205	0.006
MULTISPECIES: 50S ribosomal protein L13 [Bacilli]	0.109	0.006			MULTISPECIES: class Ib ribonucleoside-diphosphate reductase assembly flavoprotein NrdI [Bacteria]	0.023	0.005
MULTISPECIES: acetate kinase [Bacilli]	0.055	0.004			MULTISPECIES: bifunctional acetaldehyde-CoA/alcohol dehydrogenase [Bacilli]	0.073	0.005
MULTISPECIES: ArgE/DapE family deacylase [Enterococcus]	0.123	0.002			MULTISPECIES: YlxQ-related RNA-binding protein [Bacilli]	0.006	0.002
MULTISPECIES: aminopeptidase P family protein [Enterococcus]	0.063	0			MULTISPECIES: PDZ domain-containing protein [Bacilli]	0.149	0
										MULTISPECIES: F0F1 ATP synthase subunit epsilon [Bacilli]; MULTISPECIES: alpha-glucosidase [Enterococcus]	0.436	-0.117
										MULTISPECIES: nicotinate phosphoribosyltransferase [Bacilli]; MULTISPECIES: hemolysin III family protein [Enterococcus]	0.975	0.633
										MULTISPECIES: beta-ketoacyl-ACP synthase II [Bacilli]; beta-ketoacyl-ACP synthase II [Enterococcus faecalis]	0.963	0.565
										carboxypeptidase M32 [Enterococcus faecalis]; MULTISPECIES: formate--tetrahydrofolate ligase [Enterococcus]	1.341	0.48
										MULTISPECIES: BMP family ABC transporter substrate-binding protein [Bacilli]; MULTISPECIES: BMP family ABC transporter substrate-binding protein [Bacilli]	0.357	-1.048
